# Supplementary material for: Functional and Structure Prediction of Hypothetical Proteins From Listeria aquatica FSL S10‐1188: Bioinformatics Approaches
Source: Biomed Res Int. 2025 Dec 28;2025:1235637. doi: 10.1155/bmri/1235637 (PMC12745843; doi:10.1155/bmri/1235637)
Supplement: Supplementary file 1 — Supporting Information 1 Data S1: The physicochemical properties of these selected HPs were assessed using the ProtParam tool. [file BMRI-2025-1235637-s002.xlsx]

## Sheet: Sheet1
Stable	Unstable		less than 50 Amino acids	No. of amino acids
EUJ21756.1	EUJ21754.1		EUJ21758.1	47
EUJ21762.1	EUJ21763.1		EUJ21884.1	31
EUJ21764.1	EUJ21774.1		EUJ21414.1	43
EUJ21765.1	EUJ21781.1		EUJ21446.1	45
EUJ21766.1	EUJ21783.1		EUJ21526.1	41
EUJ21768.1	EUJ21790.1		EUJ21594.1	40
EUJ21778.1	EUJ21797.1		EUJ21034.1	37
EUJ21780.1	EUJ21800.1		EUJ20552.1	49
EUJ21791.1	EUJ21807.1		EUJ20007.1	41
EUJ21793.1	EUJ21819.1		EUJ19484.1	29
EUJ21795.1	EUJ21834.1		EUJ19702.1	43
EUJ21803.1	EUJ21844.1		EUJ19354.1	36
EUJ21808.1	EUJ21853.1		EUJ18933.1	40
EUJ21816.1	EUJ21855.1		EUJ18992.1	37
EUJ21817.1	EUJ21857.1		EUJ19019.1	27
EUJ21822.1	EUJ21865.1		EUJ18614.1	30
EUJ21823.1	EUJ21871.1		EUJ18621.1	29
EUJ21831.1	EUJ21878.1		EUJ18650.1	45
EUJ21833.1	EUJ21882.1		EUJ18651.1	41
EUJ21843.1	EUJ21906.1		EUJ18388.1	42
EUJ21845.1	EUJ21304.1		EUJ18041.1	33
EUJ21846.1	EUJ21310.1		EUJ18065.1	42
EUJ21854.1	EUJ21359.1		EUJ17576.1	31
EUJ21861.1	EUJ21362.1		EUJ17658.1	37
EUJ21862.1	EUJ21363.1		EUJ17682.1	41
EUJ21870.1	EUJ21367.1		EUJ17701.1	38
EUJ21881.1	EUJ21373.1		EUJ17819.1	31
EUJ21888.1	EUJ21374.1		EUJ17452.1	43
EUJ21892.1	EUJ21380.1		EUJ17479.1	31
EUJ21893.1	EUJ21381.1		EUJ17257.1	44
EUJ21894.1	EUJ21396.1		EUJ17279.1	35
EUJ21905.1	EUJ21398.1		EUJ17035.1	27
EUJ21286.1	EUJ21399.1		EUJ16945.1	47
EUJ21293.1	EUJ21421.1		EUJ16715.1	45
EUJ21294.1	EUJ21407.1		EUJ16506.1	49
EUJ21295.1	EUJ21406.1		EUJ18112.1	32
EUJ21296.1	EUJ21426.1
EUJ21302.1	EUJ21462.1
EUJ21303.1	EUJ21478.1
EUJ21306.1	EUJ21476.1
EUJ21312.1	EUJ21490.1
EUJ21313.1	EUJ21504.1
EUJ21314.1	EUJ21511.1
EUJ21329.1	EUJ21514.1
EUJ21330.1	EUJ21554.1
EUJ21333.1	EUJ21535.1
EUJ21345.1	EUJ21555.1
EUJ21355.1	EUJ21566.1
EUJ21358.1	EUJ21570.1
EUJ21360.1	EUJ21587.1
EUJ21361.1	EUJ21602.1
EUJ21365.1	EUJ21603.1
EUJ21368.1	EUJ21605.1
EUJ21369.1	EUJ21608.1
EUJ21382.1	EUJ21617.1
EUJ21385.1	EUJ21629.1
EUJ21388.1	EUJ21631.1
EUJ21395.1	EUJ21634.1
EUJ21400.1	EUJ21635.1
EUJ21420.1	EUJ21638.1
EUJ21422.1	EUJ20926.1
EUJ21419.1	EUJ20962.1
EUJ21415.1	EUJ20970.1
EUJ21405.1	EUJ20974.1
EUJ21403.1	EUJ20980.1
EUJ21401.1	EUJ20986.1
EUJ21457.1	EUJ20997.1
EUJ21456.1	EUJ21006.1
EUJ21448.1	EUJ21017.1
EUJ21447.1	EUJ21021.1
EUJ21438.1	EUJ21023.1
EUJ21436.1	EUJ21045.1
EUJ21427.1	EUJ21046.1
EUJ21425.1	EUJ21051.1
EUJ21424.1	EUJ21061.1
EUJ21461.1	EUJ21080.1
EUJ21463.1	EUJ21082.1
EUJ21467.1	EUJ20555.1
EUJ21468.1	EUJ20556.1
EUJ21469.1	EUJ20565.1
EUJ21474.1	EUJ20575.1
EUJ21483.1	EUJ20582.1
EUJ21509.1	EUJ20583.1
EUJ21512.1	EUJ20600.1
EUJ21515.1	EUJ20608.1
EUJ21516.1	EUJ19971.1
EUJ21517.1	EUJ19983.1
EUJ21518.1	EUJ19986.1
EUJ21524.1	EUJ19990.1
EUJ21525.1	EUJ19991.1
EUJ21531.1	EUJ20004.1
EUJ21533.1	EUJ20011.1
EUJ21534.1	EUJ20012.1
EUJ21536.1	EUJ19491.1
EUJ21547.1	EUJ19499.1
EUJ21551.1	EUJ19512.1
EUJ21552.1	EUJ19587.1
EUJ21562.1	EUJ19592.1
EUJ21564.1	EUJ19598.1
EUJ21563.1	EUJ19602.1
EUJ21565.1	EUJ19614.1
EUJ21567.1	EUJ19618.1
EUJ21568.1	EUJ19641.1
EUJ21569.1	EUJ19650.1
EUJ21576.1	EUJ19655.1
EUJ21577.1	EUJ19656.1
EUJ21582.1	EUJ19658.1
EUJ21586.1	EUJ19670.1
EUJ21597.1	EUJ19673.1
EUJ21600.1	EUJ19680.1
EUJ21611.1	EUJ19717.1
EUJ21612.1	EUJ19761.1
EUJ21614.1	EUJ19767.1
EUJ21615.1	EUJ19798.1
EUJ21622.1	EUJ19813.1
EUJ21624.1	EUJ19825.1
EUJ21625.1	EUJ19833.1
EUJ21627.1	EUJ19843.1
EUJ21632.1	EUJ19860.1
EUJ21636.1	EUJ19866.1
EUJ21639.1	EUJ19871.1
EUJ20924.1	EUJ19370.1
EUJ20932.1	EUJ19390.1
EUJ20933.1	EUJ19400.1
EUJ20935.1	EUJ19410.1
EUJ20936.1	EUJ18930.1
EUJ20950.1	EUJ18932.1
EUJ20955.1	EUJ18934.1
EUJ20957.1	EUJ18939.1
EUJ20958.1	EUJ18940.1
EUJ20963.1	EUJ18944.1
EUJ20971.1	EUJ18961.1
EUJ20972.1	EUJ18964.1
EUJ20973.1	EUJ18965.1
EUJ20981.1	EUJ18978.1
EUJ20984.1	EUJ19032.1
EUJ20985.1	EUJ19035.1
EUJ20987.1	EUJ19047.1
EUJ20988.1	EUJ19063.1
EUJ20990.1	EUJ19075.1
EUJ20992.1	EUJ19074.1
EUJ20993.1	EUJ19066.1
EUJ20995.1	EUJ19090.1
EUJ20996.1	EUJ18633.1
EUJ21000.1	EUJ18636.1
EUJ21002.1	EUJ18642.1
EUJ21009.1	EUJ18656.1
EUJ21011.1	EUJ18664.1
EUJ21015.1	EUJ18672.1
EUJ21018.1	EUJ18678.1
EUJ21019.1	EUJ18688.1
EUJ21020.1	EUJ18701.1
EUJ21025.1	EUJ18376.1
EUJ21027.1	EUJ18396.1
EUJ21028.1	EUJ18403.1
EUJ21029.1	EUJ18404.1
EUJ21030.1	EUJ18406.1
EUJ21041.1	EUJ18422.1
EUJ21042.1	EUJ18042.1
EUJ21049.1	EUJ18046.1
EUJ21052.1	EUJ18047.1
EUJ21053.1	EUJ18052.1
EUJ21054.1	EUJ18111.1
EUJ21081.1	EUJ18087.1
EUJ20551.1	EUJ18081.1
EUJ20553.1	EUJ18125.1
EUJ20557.1	EUJ18126.1
EUJ20558.1	EUJ18143.1
EUJ20559.1	EUJ18145.1
EUJ20560.1	EUJ18168.1
EUJ20561.1	EUJ18182.1
EUJ20562.1	EUJ18201.1
EUJ20564.1	EUJ17551.1
EUJ20567.1	EUJ17537.1
EUJ20568.1	EUJ17534.1
EUJ20570.1	EUJ17530.1
EUJ20574.1	EUJ17552.1
EUJ20576.1	EUJ17584.1
EUJ20578.1	EUJ17597.1
EUJ20579.1	EUJ17609.1
EUJ20581.1	EUJ17623.1
EUJ20585.1	EUJ17643.1
EUJ20596.1	EUJ17645.1
EUJ20597.1	EUJ17648.1
EUJ20598.1	EUJ17659.1
EUJ20599.1	EUJ17661.1
EUJ20602.1	EUJ17665.1
EUJ20603.1	EUJ17677.1
EUJ20606.1	EUJ17679.1
EUJ20610.1	EUJ17683.1
EUJ19975.1	EUJ17712.1
EUJ19978.1	EUJ17730.1
EUJ19979.1	EUJ17773.1
EUJ19992.1	EUJ17781.1
EUJ20010.1	EUJ17790.1
EUJ20013.1	EUJ17792.1
EUJ20020.1	EUJ17806.1
EUJ20022.1	EUJ17807.1
EUJ19485.1	EUJ17814.1
EUJ19486.1	EUJ17820.1
EUJ19487.1	EUJ17835.1
EUJ19490.1	EUJ17845.1
EUJ19492.1	EUJ17363.1
EUJ19508.1	EUJ17367.1
EUJ19509.1	EUJ17368.1
EUJ19526.1	EUJ17378.1
EUJ19537.1	EUJ17385.1
EUJ19544.1	EUJ17394.1
EUJ19549.1	EUJ17397.1
EUJ19551.1	EUJ17398.1
EUJ19552.1	EUJ17443.1
EUJ19554.1	EUJ17445.1
EUJ19558.1	EUJ17448.1
EUJ19560.1	EUJ17461.1
EUJ19561.1	EUJ17465.1
EUJ19562.1	EUJ17480.1
EUJ19563.1	EUJ17493.1
EUJ19564.1	EUJ17216.1
EUJ19565.1	EUJ17236.1
EUJ19575.1	EUJ17253.1
EUJ19581.1	EUJ17254.1
EUJ19588.1	EUJ17267.1
EUJ19589.1	EUJ17281.1
EUJ19605.1	EUJ17291.1
EUJ19608.1	EUJ17031.1
EUJ19609.1	EUJ17040.1
EUJ19611.1	EUJ16951.1
EUJ19616.1	EUJ16960.1
EUJ19617.1	EUJ16963.1
EUJ19619.1	EUJ16981.1
EUJ19620.1	EUJ16983.1
EUJ19621.1	EUJ16866.1
EUJ19648.1	EUJ16881.1
EUJ19651.1	EUJ16883.1
EUJ19660.1	EUJ16884.1
EUJ19677.1	EUJ16897.1
EUJ19681.1	EUJ16906.1
EUJ19682.1	EUJ16907.1
EUJ19695.1	EUJ16908.1
EUJ19696.1	EUJ16913.1
EUJ19697.1	EUJ16826.1
EUJ19710.1	EUJ16712.1
EUJ19711.1	EUJ16714.1
EUJ19716.1	EUJ16727.1
EUJ19720.1	EUJ16729.1
EUJ19724.1	EUJ16733.1
EUJ19725.1	EUJ16686.1
EUJ19726.1	EUJ16688.1
EUJ19728.1	EUJ16635.1
EUJ19729.1	EUJ16663.1
EUJ19734.1	EUJ16598.1
EUJ19737.1	EUJ16599.1
EUJ19739.1	EUJ16605.1
EUJ19740.1	EUJ16611.1
EUJ19746.1	EUJ16612.1
EUJ19749.1	EUJ16614.1
EUJ19750.1	EUJ16620.1
EUJ19760.1	EUJ16548.1
EUJ19763.1	EUJ16549.1
EUJ19766.1	EUJ16550.1
EUJ19768.1	EUJ16553.1
EUJ19771.1	EUJ16555.1
EUJ19776.1	EUJ16557.1
EUJ19777.1	EUJ16559.1
EUJ19781.1	EUJ16560.1
EUJ19784.1	EUJ16505.1
EUJ19787.1	EUJ16507.1
EUJ19799.1	EUJ16511.1
EUJ19807.1	EUJ16521.1
EUJ19808.1	EUJ16522.1
EUJ19809.1	EUJ16523.1
EUJ19814.1
EUJ19815.1
EUJ19817.1
EUJ19820.1
EUJ19821.1
EUJ19822.1
EUJ19838.1
EUJ19839.1
EUJ19845.1
EUJ19853.1
EUJ19862.1
EUJ19867.1
EUJ19870.1
EUJ19333.1
EUJ19348.1
EUJ19352.1
EUJ19355.1
EUJ19359.1
EUJ19363.1
EUJ19365.1
EUJ19371.1
EUJ19375.1
EUJ19384.1
EUJ19386.1
EUJ19388.1
EUJ19394.1
EUJ19395.1
EUJ19397.1
EUJ19404.1
EUJ19405.1
EUJ19407.1
EUJ19408.1
EUJ19416.1
EUJ19417.1
EUJ19418.1
EUJ19419.1
EUJ19421.1
EUJ19422.1
EUJ18931.1
EUJ18935.1
EUJ18936.1
EUJ18937.1
EUJ18938.1
EUJ18943.1
EUJ18945.1
EUJ18948.1
EUJ18949.1
EUJ18953.1
EUJ18962.1
EUJ18963.1
EUJ18968.1
EUJ18970.1
EUJ18971.1
EUJ18976.1
EUJ18990.1
EUJ19001.1
EUJ19002.1
EUJ19016.1
EUJ19022.1
EUJ19040.1
EUJ19053.1
EUJ19051.1
EUJ19050.1
EUJ19055.1
EUJ19061.1
EUJ19057.1
EUJ19062.1
EUJ19083.1
EUJ19084.1
EUJ19088.1
EUJ19089.1
EUJ18619.1
EUJ18616.1
EUJ18622.1
EUJ18623.1
EUJ18632.1
EUJ18635.1
EUJ18634.1
EUJ18648.1
EUJ18647.1
EUJ18657.1
EUJ18661.1
EUJ18662.1
EUJ18663.1
EUJ18665.1
EUJ18669.1
EUJ18676.1
EUJ18680.1
EUJ18681.1
EUJ18682.1
EUJ18685.1
EUJ18686.1
EUJ18687.1
EUJ18690.1
EUJ18691.1
EUJ18693.1
EUJ18694.1
EUJ18705.1
EUJ18709.1
EUJ18374.1
EUJ18397.1
EUJ18398.1
EUJ18400.1
EUJ18401.1
EUJ18405.1
EUJ18411.1
EUJ18413.1
EUJ18414.1
EUJ18421.1
EUJ18039.1
EUJ18467.1
EUJ18461.1
EUJ18040.1
EUJ18043.1
EUJ18045.1
EUJ18049.1
EUJ18050.1
EUJ18066.1
EUJ18064.1
EUJ18058.1
EUJ18067.1
EUJ18068.1
EUJ18069.1
EUJ18070.1
EUJ18071.1
EUJ18072.1
EUJ18075.1
EUJ18077.1
EUJ18079.1
EUJ18080.1
EUJ18085.1
EUJ18089.1
EUJ18090.1
EUJ18101.1
EUJ18107.1
EUJ18110.1
EUJ18154.1
EUJ18150.1
EUJ18133.1
EUJ18131.1
EUJ18129.1
EUJ18120.1
EUJ18114.1
EUJ18112.1
EUJ18155.1
EUJ18159.1
EUJ18176.1
EUJ18190.1
EUJ18200.1
EUJ18203.1
EUJ18204.1
EUJ18205.1
EUJ17538.1
EUJ17529.1
EUJ18220.1
EUJ18218.1
EUJ18213.1
EUJ18212.1
EUJ18210.1
EUJ18208.1
EUJ18207.1
EUJ17557.1
EUJ17582.1
EUJ17587.1
EUJ17594.1
EUJ17598.1
EUJ17603.1
EUJ17612.1
EUJ17621.1
EUJ17622.1
EUJ17626.1
EUJ17631.1
EUJ17632.1
EUJ17652.1
EUJ17653.1
EUJ17655.1
EUJ17662.1
EUJ17668.1
EUJ17673.1
EUJ17674.1
EUJ17676.1
EUJ17678.1
EUJ17686.1
EUJ17688.1
EUJ17696.1
EUJ17700.1
EUJ17702.1
EUJ17704.1
EUJ17705.1
EUJ17706.1
EUJ17708.1
EUJ17709.1
EUJ17710.1
EUJ17715.1
EUJ17716.1
EUJ17744.1
EUJ17750.1
EUJ17764.1
EUJ17784.1
EUJ17798.1
EUJ17803.1
EUJ17809.1
EUJ17810.1
EUJ17821.1
EUJ17823.1
EUJ17832.1
EUJ17836.1
EUJ17840.1
EUJ17841.1
EUJ17844.1
EUJ17849.1
EUJ17356.1
EUJ17358.1
EUJ17360.1
EUJ17364.1
EUJ17371.1
EUJ17373.1
EUJ17375.1
EUJ17379.1
EUJ17381.1
EUJ17382.1
EUJ17384.1
EUJ17392.1
EUJ17396.1
EUJ17399.1
EUJ17403.1
EUJ17404.1
EUJ17405.1
EUJ17412.1
EUJ17421.1
EUJ17425.1
EUJ17442.1
EUJ17451.1
EUJ17457.1
EUJ17458.1
EUJ17459.1
EUJ17460.1
EUJ17462.1
EUJ17470.1
EUJ17471.1
EUJ17472.1
EUJ17483.1
EUJ17485.1
EUJ17494.1
EUJ17496.1
EUJ17497.1
EUJ17498.1
EUJ17211.1
EUJ17219.1
EUJ17229.1
EUJ17232.1
EUJ17243.1
EUJ17274.1
EUJ17280.1
EUJ17282.1
EUJ17292.1
EUJ17300.1
EUJ17301.1
EUJ17302.1
EUJ17303.1
EUJ17304.1
EUJ17306.1
EUJ17042.1
EUJ17044.1
EUJ17045.1
EUJ17046.1
EUJ16943.1
EUJ16946.1
EUJ16948.1
EUJ16949.1
EUJ16950.1
EUJ16952.1
EUJ16957.1
EUJ16961.1
EUJ16964.1
EUJ16965.1
EUJ16966.1
EUJ16967.1
EUJ16977.1
EUJ16980.1
EUJ17000.1
EUJ17001.1
EUJ16861.1
EUJ16869.1
EUJ16874.1
EUJ16896.1
EUJ16898.1
EUJ16899.1
EUJ16910.1
EUJ16916.1
EUJ16918.1
EUJ16919.1
EUJ16920.1
EUJ16921.1
EUJ16710.1
EUJ16711.1
EUJ16725.1
EUJ16728.1
EUJ16731.1
EUJ16739.1
EUJ16740.1
EUJ16687.1
EUJ16632.1
EUJ16640.1
EUJ16641.1
EUJ16646.1
EUJ16652.1
EUJ16659.1
EUJ16660.1
EUJ16662.1
EUJ16589.1
EUJ16590.1
EUJ16591.1
EUJ16593.1
EUJ16594.1
EUJ16600.1
EUJ16602.1
EUJ16603.1
EUJ16604.1
EUJ16606.1
EUJ16607.1
EUJ16608.1
EUJ16609.1
EUJ16610.1
EUJ16615.1
EUJ16619.1
EUJ16621.1
EUJ16554.1
EUJ16556.1
EUJ16558.1
EUJ16562.1
EUJ16545.1
EUJ16508.1
EUJ16512.1
EUJ16513.1
EUJ16514.1
EUJ16517.1
EUJ16518.1
EUJ16520.1
EUJ16502.1
