# Supplementary material for: Functional and Structure Prediction of Hypothetical Proteins From Listeria aquatica FSL S10‐1188: Bioinformatics Approaches
Source: Biomed Res Int. 2025 Dec 28;2025:1235637. doi: 10.1155/bmri/1235637 (PMC12745843; doi:10.1155/bmri/1235637)
Supplement: Supplementary file 2 — Supporting Information 2 Data S2: Subcellular localization investigation of the HPs with three computational tools: CELLO v2.5, PSORTb v3.0.3, and PSLpred. [file BMRI-2025-1235637-s001.xlsx]

## Sheet: Sheet1
Proteins	CELLO	PSORTb	PSLpred
EUJ21756.1	Cytoplasmic	Cytoplasmic	Cytoplasmic Protein
EUJ21762.1	Extracellular	CytoplasmicMembrane	Extracellular Protein
EUJ21764.1	Membrane	CytoplasmicMembrane	Inner-membrane Protein
EUJ21765.1	Membrane	CytoplasmicMembrane	Inner-membrane Protein
EUJ21766.1	Membrane	CytoplasmicMembrane	Inner-membrane Protein
EUJ21768.1	Membrane/Cytoplasmic	CytoplasmicMembrane	Cytoplasmic Protein
EUJ21778.1	Extracellular	Unknown	Periplasmic Protein
EUJ21780.1	Extracellular/Membrane	Unknown	Cytoplasmic Protein
EUJ21791.1	Membrane	CytoplasmicMembrane	Inner-membrane Protein
EUJ21793.1	Membrane	CytoplasmicMembrane	Inner-membrane Protein
EUJ21795.1	Cytoplasmic	Cytoplasmic	Cytoplasmic Protein
EUJ21803.1	Extracellular	CytoplasmicMembrane	Cytoplasmic Protein
EUJ21808.1	Cytoplasmic	Cytoplasmic	Cytoplasmic Protein
EUJ21816.1	Membrane/Extracellular/Cytoplasmic	Unknown	Cytoplasmic Protein
EUJ21817.1	Cytoplasmic	Cytoplasmic	Cytoplasmic Protein
EUJ21822.1	Cytoplasmic	Cytoplasmic	Cytoplasmic Protein
EUJ21823.1	Cytoplasmic	Unknown	Cytoplasmic Protein
EUJ21831.1	Cytoplasmic	Cytoplasmic	Cytoplasmic Protein
EUJ21833.1	Cytoplasmic	Unknown	Inner-membrane Protein
EUJ21843.1	Membrane	CytoplasmicMembrane	Cytoplasmic Protein
EUJ21845.1	Membrane	CytoplasmicMembrane	Inner-membrane Protein
EUJ21846.1	Cytoplasmic	Cytoplasmic	Cytoplasmic Protein
EUJ21854.1	Cytoplasmic	Cytoplasmic	Cytoplasmic Protein
EUJ21861.1	Cytoplasmic	CytoplasmicMembrane	Inner-membrane Protein
EUJ21862.1	Cytoplasmic	Unknown	Cytoplasmic Protein
EUJ21870.1	Cytoplasmic	Cytoplasmic	Cytoplasmic Protein
EUJ21881.1	Cytoplasmic/Membrane	Unknown	Cytoplasmic Protein
EUJ21888.1	Extracellular	Cellwall	Periplasmic Protein
EUJ21892.1	Cytoplasmic	Cytoplasmic	Cytoplasmic Protein
EUJ21893.1	Cytoplasmic	Cytoplasmic	Cytoplasmic Protein
EUJ21894.1	Cytoplasmic	Cytoplasmic	Cytoplasmic Protein
EUJ21905.1	Cytoplasmic	Unknown	Cytoplasmic Protein
EUJ21286.1	Cytoplasmic	Cytoplasmic	Cytoplasmic Protein
EUJ21293.1	Cytoplasmic	Unknown	Cytoplasmic Protein
EUJ21294.1	Membrane	CytoplasmicMembrane	Cytoplasmic Protein
EUJ21295.1	Extracellular	Unknown	Periplasmic Protein
EUJ21296.1	Extracellular	Unknown	Extracellular Protein
EUJ21302.1	Cytoplasmic	Cytoplasmic	Cytoplasmic Protein
EUJ21303.1	Cytoplasmic/Extracellular	Unknown	Extracellular Protein
EUJ21306.1	Membrane/Extracellular	CytoplasmicMembrane	Inner-membrane Protein
EUJ21312.1	Extracellular/Cytoplasmic	CytoplasmicMembrane	Cytoplasmic Protein
EUJ21313.1	Extracellular	Unknown	Extracellular Protein
EUJ21314.1	Extracellular	CytoplasmicMembrane	Periplasmic Protein
EUJ21329.1	Cytoplasmic	Unknown	Cytoplasmic Protein
EUJ21330.1	Cytoplasmic	Cytoplasmic	Cytoplasmic Protein
EUJ21333.1	Membrane	CytoplasmicMembrane	Inner-membrane Protein
EUJ21345.1	Cytoplasmic	Cytoplasmic	Cytoplasmic Protein
EUJ21355.1	Cytoplasmic	CytoplasmicMembrane	Cytoplasmic Protein
EUJ21358.1	Cytoplasmic	Cytoplasmic	Cytoplasmic Protein
EUJ21360.1	Cytoplasmic	Unknown	Cytoplasmic Protein
EUJ21361.1	Cytoplasmic/Extracellular	Unknown	Periplasmic Protein
EUJ21365.1	Extracellular/Membrane/Cytoplasmic	Unknown	Extracellular Protein
EUJ21368.1	Membrane	CytoplasmicMembrane	Inner-membrane Protein
EUJ21369.1	Membrane/Extracellular	Unknown	Extracellular Protein
EUJ21382.1	Extracellular	Extracellular	Periplasmic Protein
EUJ21385.1	Cytoplasmic	Unknown	Cytoplasmic Protein
EUJ21388.1	Cytoplasmic	Cytoplasmic	Cytoplasmic Protein
EUJ21395.1	Membrane	CytoplasmicMembrane	Inner-membrane Protein
EUJ21400.1	Extracellular	Unknown	Extracellular Protein
EUJ21415.1	Membrane	CytoplasmicMembrane	Inner-membrane Protein
EUJ21405.1	Membrane	CytoplasmicMembrane	Cytoplasmic Protein
EUJ21403.1	Membrane	CytoplasmicMembrane	Inner-membrane Protein
EUJ21401.1	Cytoplasmic	Cytoplasmic	Cytoplasmic Protein
EUJ21419.1	Membrane	CytoplasmicMembrane	Inner-membrane Protein
EUJ21420.1	Extracellular/Membrane	Unknown	Extracellular Protein
EUJ21422.1	Membrane	CytoplasmicMembrane	Inner-membrane Protein
EUJ21457.1	Cytoplasmic	Unknown	Inner-membrane Protein
EUJ21456.1	Cytoplasmic/Membrane	CytoplasmicMembrane	Cytoplasmic Protein
EUJ21448.1	Cytoplasmic	Cytoplasmic	Cytoplasmic Protein
EUJ21447.1	Membrane	CytoplasmicMembrane	Cytoplasmic Protein
EUJ21438.1	Cytoplasmic	Cytoplasmic	Cytoplasmic Protein
EUJ21436.1	Membrane	CytoplasmicMembrane	Inner-membrane Protein
EUJ21427.1	Cytoplasmic	Cytoplasmic	Cytoplasmic Protein
EUJ21425.1	Cytoplasmic	Unknown	Cytoplasmic Protein
EUJ21424.1	Membrane	CytoplasmicMembrane	Inner-membrane Protein
EUJ21461.1	Cytoplasmic	CytoplasmicMembrane	Cytoplasmic Protein
EUJ21463.1	Membrane	CytoplasmicMembrane	Inner-membrane Protein
EUJ21467.1	Cytoplasmic	Cytoplasmic	Cytoplasmic Protein
EUJ21468.1	Membrane	CytoplasmicMembrane	Inner-membrane Protein
EUJ21469.1	Membrane	CytoplasmicMembrane	Inner-membrane Protein
EUJ21474.1	Cytoplasmic	Cytoplasmic	Extracellular Protein
EUJ21483.1	Membrane	Unknown	Cytoplasmic Protein
EUJ21509.1	Cytoplasmic	Unknown	Cytoplasmic Protein
EUJ21512.1	Cytoplasmic	Unknown	Cytoplasmic Protein
EUJ21515.1	Membrane	CytoplasmicMembrane	Inner-membrane Protein
EUJ21516.1	Membrane	CytoplasmicMembrane	Inner-membrane Protein
EUJ21517.1	Extracellular	Extracellular	Extracellular Protein
EUJ21518.1	Cytoplasmic/Membrane	CytoplasmicMembrane	Cytoplasmic Protein
EUJ21524.1	Membrane	CytoplasmicMembrane	Inner-membrane Protein
EUJ21525.1	Extracellular	Unknown	Cytoplasmic Protein
EUJ21531.1	Membrane	CytoplasmicMembrane	Inner-membrane Protein
EUJ21533.1	Cytoplasmic	Cytoplasmic	Cytoplasmic Protein
EUJ21534.1	Cytoplasmic	Cytoplasmic	Cytoplasmic Protein
EUJ21536.1	Cytoplasmic	Unknown	Cytoplasmic Protein
EUJ21547.1	Cytoplasmic	Unknown	Periplasmic Protein
EUJ21551.1	Membrane	CytoplasmicMembrane	Inner-membrane Protein
EUJ21552.1	Cytoplasmic	Cytoplasmic	Inner-membrane Protein
EUJ21562.1	Cytoplasmic	Cytoplasmic	Cytoplasmic Protein
EUJ21564.1	Cytoplasmic	Cytoplasmic	Cytoplasmic Protein
EUJ21563.1	Extracellular/Cytoplasmic/Membrane	CytoplasmicMembrane	Cytoplasmic Protein
EUJ21565.1	Extracellular	Unknown	Periplasmic Protein
EUJ21567.1	Cytoplasmic	CytoplasmicMembrane	Inner-membrane Protein
EUJ21568.1	Membrane	CytoplasmicMembrane	Inner-membrane Protein
EUJ21569.1	Extracellular/Cytoplasmic	Unknown	Inner-membrane Protein
EUJ21576.1	Cytoplasmic	CytoplasmicMembrane	Cytoplasmic Protein
EUJ21577.1	Membrane	CytoplasmicMembrane	Inner-membrane Protein
EUJ21582.1	Cytoplasmic	Cytoplasmic	Cytoplasmic Protein
EUJ21586.1	Cytoplasmic	Unknown	Cytoplasmic Protein
EUJ21597.1	Cytoplasmic	Cytoplasmic	Cytoplasmic Protein
EUJ21600.1	Cytoplasmic	Cytoplasmic	Cytoplasmic Protein
EUJ21611.1	Cytoplasmic	Cytoplasmic	Cytoplasmic Protein
EUJ21612.1	Cytoplasmic	Cytoplasmic	Cytoplasmic Protein
EUJ21614.1	Cytoplasmic	Cytoplasmic	Cytoplasmic Protein
EUJ21615.1	Cytoplasmic	Cytoplasmic	Cytoplasmic Protein
EUJ21622.1	Membrane	CytoplasmicMembrane	Inner-membrane Protein
EUJ21624.1	Cytoplasmic	Unknown	Cytoplasmic Protein
EUJ21625.1	Extracellular/Membrane	CytoplasmicMembrane	Periplasmic Protein
EUJ21627.1	Extracellular	Unknown	Extracellular Protein
EUJ21632.1	Membrane	CytoplasmicMembrane	Inner-membrane Protein
EUJ21636.1	Cytoplasmic/Extracellular	Unknown	Cytoplasmic Protein
EUJ21639.1	Extracellular/Cytoplasmic	Unknown	Periplasmic Protein
EUJ20924.1	Extracellular	Unknown	Extracellular Protein
EUJ20932.1	Cytoplasmic	Cytoplasmic	Cytoplasmic Protein
EUJ20933.1	Cytoplasmic	Unknown	Cytoplasmic Protein
EUJ20935.1	Cytoplasmic	Unknown	Cytoplasmic Protein
EUJ20936.1	Cytoplasmic	Cytoplasmic	Cytoplasmic Protein
EUJ20950.1	Membrane	CytoplasmicMembrane	Inner-membrane Protein
EUJ20955.1	Membrane	CytoplasmicMembrane	Inner-membrane Protein
EUJ20957.1	Cytoplasmic	Cytoplasmic	Cytoplasmic Protein
EUJ20958.1	Membrane	CytoplasmicMembrane	Inner-membrane Protein
EUJ20963.1	Extracellular	Unknown	Cytoplasmic Protein
EUJ20971.1	Cytoplasmic	Cytoplasmic	Cytoplasmic Protein
EUJ20972.1	Cytoplasmic	Cytoplasmic	Cytoplasmic Protein
EUJ20973.1	Cytoplasmic	Cytoplasmic	Cytoplasmic Protein
EUJ20981.1	Membrane/Extracellular	Unknown	Extracellular Protein
EUJ20984.1	Cytoplasmic	Cytoplasmic	Cytoplasmic Protein
EUJ20985.1	Membrane	Unknown	Cytoplasmic Protein
EUJ20987.1	Membrane/Extracellular	CytoplasmicMembrane	Outer Membrane Protein
EUJ20988.1	Cytoplasmic	Cytoplasmic	Cytoplasmic Protein
EUJ20990.1	Cytoplasmic	Cytoplasmic	Cytoplasmic Protein
EUJ20992.1	Cytoplasmic	Cytoplasmic	Cytoplasmic Protein
EUJ20993.1	Cytoplasmic	Cytoplasmic	Cytoplasmic Protein
EUJ20995.1	Cytoplasmic	Unknown	Cytoplasmic Protein
EUJ20996.1	Membrane	CytoplasmicMembrane	Inner-membrane Protein
EUJ21000.1	Membrane	CytoplasmicMembrane	Inner-membrane Protein
EUJ21002.1	Membrane	CytoplasmicMembrane	Inner-membrane Protein
EUJ21009.1	Cytoplasmic	Cytoplasmic	Cytoplasmic Protein
EUJ21011.1	Extracellular	Unknown	Cytoplasmic Protein
EUJ21015.1	Membrane	CytoplasmicMembrane	Cytoplasmic Protein
EUJ21018.1	Membrane	CytoplasmicMembrane	Inner-membrane Protein
EUJ21019.1	Membrane	CytoplasmicMembrane	Inner-membrane Protein
EUJ21020.1	Extracellular	Unknown	Extracellular Protein
EUJ21025.1	Extracellular/Membrane/Cytoplasmic	CytoplasmicMembrane	Cytoplasmic Protein
EUJ21027.1	Cytoplasmic	Cytoplasmic	Cytoplasmic Protein
EUJ21028.1	Cytoplasmic	Cytoplasmic	Cytoplasmic Protein
EUJ21029.1	Cytoplasmic	Cytoplasmic	Cytoplasmic Protein
EUJ21030.1	Membrane	CytoplasmicMembrane	Inner-membrane Protein
EUJ21041.1	Cytoplasmic	Cytoplasmic	Cytoplasmic Protein
EUJ21042.1	Membrane	Unknown	Cytoplasmic Protein
EUJ21049.1	Cytoplasmic	Unknown	Cytoplasmic Protein
EUJ21052.1	Membrane	CytoplasmicMembrane	Inner-membrane Protein
EUJ21053.1	Membrane	CytoplasmicMembrane	Inner-membrane Protein
EUJ21054.1	Membrane	CytoplasmicMembrane	Inner-membrane Protein
EUJ21081.1	Cytoplasmic	Unknown	Inner-membrane Protein
EUJ20551.1	Extracellular	Extracellular	Cytoplasmic Protein
EUJ20553.1	Membrane/Cytoplasmic	Unknown	Periplasmic Protein
EUJ20557.1	Cytoplasmic	Unknown	Cytoplasmic Protein
EUJ20558.1	Cytoplasmic	Unknown	Cytoplasmic Protein
EUJ20559.1	Membrane	Cytoplasmic	Cytoplasmic Protein
EUJ20560.1	Extracellular	CytoplasmicMembrane	Periplasmic Protein
EUJ20561.1	Extracellular/Membrane	Unknown	Periplasmic Protein
EUJ20562.1	Cytoplasmic/Membrane/Extracellular	Unknown	Extracellular Protein
EUJ20564.1	Membrane	Unknown	Cytoplasmic Protein
EUJ20567.1	Membrane	CytoplasmicMembrane	Inner-membrane Protein
EUJ20568.1	Membrane	CytoplasmicMembrane	Inner-membrane Protein
EUJ20570.1	Cytoplasmic	Cytoplasmic	Cytoplasmic Protein
EUJ20574.1	Cytoplasmic/Extracellular	Unknown	Periplasmic Protein
EUJ20576.1	Membrane	CytoplasmicMembrane	Inner-membrane Protein
EUJ20578.1	Cytoplasmic	Cytoplasmic	Cytoplasmic Protein
EUJ20579.1	Cytoplasmic	Cytoplasmic	Periplasmic Protein
EUJ20581.1	Extracellular	CytoplasmicMembrane	Cytoplasmic Protein
EUJ20585.1	Cytoplasmic/Membrane	Cytoplasmic	Cytoplasmic Protein
EUJ20596.1	Membrane	Unknown	Cytoplasmic Protein
EUJ20597.1	Cytoplasmic	Cytoplasmic	Cytoplasmic Protein
EUJ20598.1	Cytoplasmic	CytoplasmicMembrane	Cytoplasmic Protein
EUJ20599.1	Membrane	CytoplasmicMembrane	Inner-membrane Protein
EUJ20602.1	Cytoplasmic	Cytoplasmic	Cytoplasmic Protein
EUJ20603.1	Extracellular/Membrane	CytoplasmicMembrane	Cytoplasmic Protein
EUJ20606.1	Cytoplasmic	Cytoplasmic	Cytoplasmic Protein
EUJ20610.1	Extracellular	Unknown	Cytoplasmic Protein
EUJ19975.1	Cytoplasmic	Cytoplasmic	Cytoplasmic Protein
EUJ19978.1	Cytoplasmic	Unknown	Cytoplasmic Protein
EUJ19979.1	Membrane	Cytoplasmic	Cytoplasmic Protein
EUJ19992.1	Cytoplasmic/Membrane	CytoplasmicMembrane	Cytoplasmic Protein
EUJ20010.1	Cytoplasmic	Cytoplasmic	Cytoplasmic Protein
EUJ20013.1	Cytoplasmic	Cytoplasmic	Cytoplasmic Protein
EUJ20020.1	Cytoplasmic	Cytoplasmic	Cytoplasmic Protein
EUJ20022.1	Extracellular	Unknown	Cytoplasmic Protein
EUJ19485.1	Cytoplasmic	Cytoplasmic	Cytoplasmic Protein
EUJ19486.1	Membrane	CytoplasmicMembrane	Extracellular Protein
EUJ19487.1	Cytoplasmic	Cytoplasmic	Cytoplasmic Protein
EUJ19490.1	Cytoplasmic	Cytoplasmic	Cytoplasmic Protein
EUJ19492.1	Membrane	CytoplasmicMembrane	Inner-membrane Protein
EUJ19508.1	Cytoplasmic	Unknown	Cytoplasmic Protein
EUJ19509.1	Cytoplasmic	Cytoplasmic	Cytoplasmic Protein
EUJ19526.1	Cytoplasmic	Cytoplasmic	Inner-membrane Protein
EUJ19537.1	Cytoplasmic	Cytoplasmic	Cytoplasmic Protein
EUJ19544.1	Membrane	CytoplasmicMembrane	Inner-membrane Protein
EUJ19549.1	Cytoplasmic	Cytoplasmic	Cytoplasmic Protein
EUJ19551.1	Cytoplasmic	Unknown	Cytoplasmic Protein
EUJ19552.1	Cytoplasmic	Cytoplasmic	Periplasmic Protein
EUJ19554.1	Membrane	CytoplasmicMembrane	Cytoplasmic Protein
EUJ19558.1	Membrane/Cytoplasmic	Unknown	Cytoplasmic Protein
EUJ19560.1	Cytoplasmic	Cytoplasmic	Cytoplasmic Protein
EUJ19561.1	Cytoplasmic/Membrane	Unknown	Cytoplasmic Protein
EUJ19562.1	Cytoplasmic	Unknown	Cytoplasmic Protein
EUJ19563.1	Cytoplasmic/Membrane	Unknown	Cytoplasmic Protein
EUJ19564.1	Extracellular	Unknown	Extracellular Protein
EUJ19565.1	Membrane	CytoplasmicMembrane	Inner-membrane Protein
EUJ19575.1	Cytoplasmic	Cytoplasmic	Inner-membrane Protein
EUJ19581.1	Extracellular/Cytoplasmic	Unknown	Periplasmic Protein
EUJ19588.1	Cytoplasmic	Unknown	Cytoplasmic Protein
EUJ19589.1	Cytoplasmic	Unknown	Cytoplasmic Protein
EUJ19605.1	Cytoplasmic	Cytoplasmic	Cytoplasmic Protein
EUJ19608.1	Cytoplasmic	Cytoplasmic	Cytoplasmic Protein
EUJ19609.1	Membrane	CytoplasmicMembrane	Inner-membrane Protein
EUJ19611.1	Membrane/Cytoplasmic	Cytoplasmic	Cytoplasmic Protein
EUJ19616.1	Cytoplasmic	Unknown	Cytoplasmic Protein
EUJ19617.1	Cytoplasmic	Unknown	Cytoplasmic Protein
EUJ19619.1	Membrane	CytoplasmicMembrane	Inner-membrane Protein
EUJ19620.1	Membrane	CytoplasmicMembrane	Inner-membrane Protein
EUJ19621.1	Cytoplasmic	Unknown	Cytoplasmic Protein
EUJ19648.1	Extracellular/Cytoplasmic	Unknown	Extracellular Protein
EUJ19651.1	Cytoplasmic/Extracellular	Unknown	Inner-membrane Protein
EUJ19660.1	Membrane	CytoplasmicMembrane	Inner-membrane Protein
EUJ19677.1	Membrane/Cytoplasmic	Cytoplasmic	Cytoplasmic Protein
EUJ19681.1	Membrane	CytoplasmicMembrane	Inner-membrane Protein
EUJ19682.1	Membrane/Cytoplasmic/Extracellular	Unknown	Cytoplasmic Protein
EUJ19695.1	Membrane	CytoplasmicMembrane	Inner-membrane Protein
EUJ19696.1	Cytoplasmic	Unknown	Cytoplasmic Protein
EUJ19707.1	Membrane	CytoplasmicMembrane	Inner-membrane Protein
EUJ19697.1	Cytoplasmic	Cytoplasmic	Cytoplasmic Protein
EUJ19710.1	Cytoplasmic	Unknown	Cytoplasmic Protein
EUJ19711.1	Cytoplasmic	Unknown	Cytoplasmic Protein
EUJ19716.1	Cytoplasmic	Cytoplasmic	Cytoplasmic Protein
EUJ19720.1	Membrane/Cytoplasmic	CytoplasmicMembrane	Cytoplasmic Protein
EUJ19724.1	Extracellular	CytoplasmicMembrane	Extracellular Protein
EUJ19725.1	Extracellular/Cytoplasmic	Unknown	Cytoplasmic Protein
EUJ19726.1	Membrane/Extracellular/Cytoplasmic	Unknown	Cytoplasmic Protein
EUJ19728.1	Cytoplasmic	CytoplasmicMembrane	Cytoplasmic Protein
EUJ19729.1	Cytoplasmic	Cytoplasmic	Cytoplasmic Protein
EUJ19734.1	Membrane	CytoplasmicMembrane	Inner-membrane Protein
EUJ19737.1	Membrane	Cytoplasmic	Extracellular Protein
EUJ19739.1	Cytoplasmic	Unknown	Extracellular Protein
EUJ19740.1	Membrane	Unknown	Periplasmic Protein
EUJ19746.1	Cytoplasmic	Cytoplasmic	Cytoplasmic Protein
EUJ19749.1	Membrane	CytoplasmicMembrane	Inner-membrane Protein
EUJ19750.1	Membrane	CytoplasmicMembrane	Inner-membrane Protein
EUJ19760.1	Extracellular	Unknown	Periplasmic Protein
EUJ19763.1	Cytoplasmic	Cytoplasmic	Cytoplasmic Protein
EUJ19766.1	Cytoplasmic/Membrane	Cytoplasmic	Cytoplasmic Protein
EUJ19768.1	Membrane	CytoplasmicMembrane	Cytoplasmic Protein
EUJ19771.1	Cytoplasmic	Cytoplasmic	Cytoplasmic Protein
EUJ19776.1	Membrane	CytoplasmicMembrane	Inner-membrane Protein
EUJ19777.1	Membrane	CytoplasmicMembrane	Inner-membrane Protein
EUJ19781.1	Membrane	CytoplasmicMembrane	Inner-membrane Protein
EUJ19784.1	Membrane	CytoplasmicMembrane	Inner-membrane Protein
EUJ19787.1	Membrane	CytoplasmicMembrane	Inner-membrane Protein
EUJ19799.1	Cytoplasmic	Cytoplasmic	Cytoplasmic Protein
EUJ19807.1	Cytoplasmic	Unknown	Cytoplasmic Protein
EUJ19808.1	Membrane	CytoplasmicMembrane	Inner-membrane Protein
EUJ19809.1	Cytoplasmic/Membrane	CytoplasmicMembrane	Cytoplasmic Protein
EUJ19814.1	Cytoplasmic/Extracellular/Membrane	Unknown	Cytoplasmic Protein
EUJ19815.1	Extracellular	Unknown	Extracellular Protein
EUJ19817.1	Membrane	CytoplasmicMembrane	Inner-membrane Protein
EUJ19820.1	Membrane	CytoplasmicMembrane	Inner-membrane Protein
EUJ19821.1	Cytoplasmic	Cytoplasmic	Cytoplasmic Protein
EUJ19822.1	Cytoplasmic	Cytoplasmic	Cytoplasmic Protein
EUJ19838.1	Extracellular/Membrane	Unknown	Cytoplasmic Protein
EUJ19839.1	Extracellular	Cellwall	Periplasmic Protein
EUJ19845.1	Membrane	CytoplasmicMembrane	Extracellular Protein
EUJ19853.1	Membrane	Cytoplasmic	Inner-membrane Protein
EUJ19862.1	Membrane	CytoplasmicMembrane	Inner-membrane Protein
EUJ19867.1	Membrane	CytoplasmicMembrane	Inner-membrane Protein
EUJ19870.1	Membrane	CytoplasmicMembrane	Cytoplasmic Protein
EUJ19333.1	Membrane	CytoplasmicMembrane	Inner-membrane Protein
EUJ19348.1	Membrane	CytoplasmicMembrane	Inner-membrane Protein
EUJ19352.1	Extracellular	Unknown	Cytoplasmic Protein
EUJ19355.1	Cytoplasmic	Cytoplasmic	Cytoplasmic Protein
EUJ19359.1	Cytoplasmic	Unknown	Cytoplasmic Protein
EUJ19363.1	Membrane	Cytoplasmic	Inner-membrane Protein
EUJ19365.1	Membrane	CytoplasmicMembrane	Inner-membrane Protein
EUJ19371.1	Cytoplasmic	Cytoplasmic	Cytoplasmic Protein
EUJ19375.1	Cytoplasmic	Cytoplasmic	Cytoplasmic Protein
EUJ19384.1	Cytoplasmic	Cytoplasmic	Cytoplasmic Protein
EUJ19386.1	Cytoplasmic	Unknown	Cytoplasmic Protein
EUJ19388.1	Membrane	CytoplasmicMembrane	Inner-membrane Protein
EUJ19394.1	Cytoplasmic	Unknown	Cytoplasmic Protein
EUJ19395.1	Membrane	CytoplasmicMembrane	Inner-membrane Protein
EUJ19397.1	Cytoplasmic	Cytoplasmic	Cytoplasmic Protein
EUJ19404.1	Membrane	CytoplasmicMembrane	Inner-membrane Protein
EUJ19405.1	Membrane	CytoplasmicMembrane	Inner-membrane Protein
EUJ19407.1	Cytoplasmic	CytoplasmicMembrane	Cytoplasmic Protein
EUJ19408.1	Membrane	Cytoplasmic	Cytoplasmic Protein
EUJ19416.1	Cytoplasmic	Cytoplasmic	Cytoplasmic Protein
EUJ19417.1	Membrane	CytoplasmicMembrane	Inner-membrane Protein
EUJ19418.1	Extracellular	Unknown	Extracellular Protein
EUJ19419.1	Membrane	CytoplasmicMembrane	Inner-membrane Protein
EUJ19421.1	Cytoplasmic	Cytoplasmic	Cytoplasmic Protein
EUJ19422.1	Cytoplasmic	Cytoplasmic	Cytoplasmic Protein
EUJ18931.1	Extracellular	CytoplasmicMembrane	Periplasmic Protein
EUJ18935.1	Membrane	CytoplasmicMembrane	Inner-membrane Protein
EUJ18936.1	Membrane/Cytoplasmic	Unknown	Cytoplasmic Protein
EUJ18937.1	Membrane	CytoplasmicMembrane	Inner-membrane Protein
EUJ18938.1	Extracellular/Cytoplasmic	Unknown	Periplasmic Protein
EUJ18943.1	Cytoplasmic	Cytoplasmic	Cytoplasmic Protein
EUJ18945.1	Membrane	CytoplasmicMembrane	Cytoplasmic Protein
EUJ18948.1	Extracellular	Cellwall	Extracellular Protein
EUJ18949.1	Cytoplasmic	Cytoplasmic	Cytoplasmic Protein
EUJ18953.1	Cytoplasmic	CytoplasmicMembrane	Cytoplasmic Protein
EUJ18962.1	Extracellular	Extracellular	Cytoplasmic Protein
EUJ18963.1	Extracellular/Membrane	Unknown	Inner-membrane Protein
EUJ18968.1	Cytoplasmic	Cytoplasmic	Cytoplasmic Protein
EUJ18970.1	Extracellular	Unknown	Periplasmic Protein
EUJ18971.1	Cytoplasmic	Unknown	Extracellular Protein
EUJ18976.1	Membrane	Unknown	Cytoplasmic Protein
EUJ18990.1	Cytoplasmic	Cytoplasmic	Cytoplasmic Protein
EUJ19001.1	Membrane	CytoplasmicMembrane	Inner-membrane Protein
EUJ19002.1	Membrane	CytoplasmicMembrane	Inner-membrane Protein
EUJ19016.1	Cytoplasmic	Cytoplasmic	Cytoplasmic Protein
EUJ19022.1	Cytoplasmic	Unknown	Cytoplasmic Protein
EUJ19040.1	Membrane	CytoplasmicMembrane	Inner-membrane Protein
EUJ19053.1	Extracellular/Membrane	Cellwall	Extracellular Protein
EUJ19051.1	Membrane	CytoplasmicMembrane	Inner-membrane Protein
EUJ19050.1	Membrane	CytoplasmicMembrane	Inner-membrane Protein
EUJ19055.1	Extracellular/Membrane	Unknown	Cytoplasmic Protein
EUJ19061.1	Membrane	CytoplasmicMembrane	Inner-membrane Protein
EUJ19057.1	Membrane	CytoplasmicMembrane	Periplasmic Protein
EUJ19062.1	Extracellular	Unknown	Cytoplasmic Protein
EUJ19083.1	Cytoplasmic	Cytoplasmic	Cytoplasmic Protein
EUJ19084.1	Cytoplasmic	Cytoplasmic	Cytoplasmic Protein
EUJ19088.1	Cytoplasmic	Cytoplasmic	Cytoplasmic Protein
EUJ19089.1	Membrane	Cytoplasmic	Cytoplasmic Protein
EUJ18619.1	Cytoplasmic/Membrane	Unknown	Cytoplasmic Protein
EUJ18616.1	Cytoplasmic	Cytoplasmic	Cytoplasmic Protein
EUJ18622.1	Extracellular/Cytoplasmic	Cytoplasmic	Cytoplasmic Protein
EUJ18623.1	Cytoplasmic	Cytoplasmic	Cytoplasmic Protein
EUJ18632.1	Extracellular	Unknown	Periplasmic Protein
EUJ18635.1	Extracellular	Unknown	Periplasmic Protein
EUJ18634.1	Extracellular	Unknown	Periplasmic Protein
EUJ18648.1	Cytoplasmic	Cytoplasmic	Cytoplasmic Protein
EUJ18647.1	Cytoplasmic	Cytoplasmic	Cytoplasmic Protein
EUJ18657.1	Cytoplasmic	CytoplasmicMembrane	Inner-membrane Protein
EUJ18661.1	Membrane	CytoplasmicMembrane	Inner-membrane Protein
EUJ18662.1	Extracellular/Membrane/Cytoplasmic	Cytoplasmic	Cytoplasmic Protein
EUJ18663.1	Membrane/Extracellular	Unknown	Inner-membrane Protein
EUJ18665.1	Membrane/Cytoplasmic/Extracellular	Unknown	Cytoplasmic Protein
EUJ18669.1	Cytoplasmic	Cytoplasmic	Cytoplasmic Protein
EUJ18676.1	Cytoplasmic	Cytoplasmic	Cytoplasmic Protein
EUJ18680.1	Membrane	CytoplasmicMembrane	Inner-membrane Protein
EUJ18681.1	Membrane	CytoplasmicMembrane	Inner-membrane Protein
EUJ18682.1	Cytoplasmic	Cytoplasmic	Cytoplasmic Protein
EUJ18685.1	Cytoplasmic	Cytoplasmic	Cytoplasmic Protein
EUJ18686.1	Membrane	CytoplasmicMembrane	Inner-membrane Protein
EUJ18687.1	Cytoplasmic	CytoplasmicMembrane	Cytoplasmic Protein
EUJ18690.1	Cytoplasmic	Cytoplasmic	Cytoplasmic Protein
EUJ18691.1	Cytoplasmic/Membrane	Cytoplasmic	Cytoplasmic Protein
EUJ18693.1	Extracellular	Unknown	Periplasmic Protein
EUJ18694.1	Cytoplasmic	Cytoplasmic	Cytoplasmic Protein
EUJ18705.1	Cytoplasmic	Unknown	Cytoplasmic Protein
EUJ18709.1	Cytoplasmic	Cytoplasmic	Cytoplasmic Protein
EUJ18374.1	Cytoplasmic/Membrane	CytoplasmicMembrane	Cytoplasmic Protein
EUJ18397.1	Cytoplasmic	Unknown	Cytoplasmic Protein
EUJ18398.1	Cytoplasmic	Cytoplasmic	Cytoplasmic Protein
EUJ18400.1	Membrane	CytoplasmicMembrane	Inner-membrane Protein
EUJ18401.1	Cytoplasmic	CytoplasmicMembrane	Cytoplasmic Protein
EUJ18405.1	Membrane	Unknown	Cytoplasmic Protein
EUJ18411.1	Cytoplasmic	Unknown	Cytoplasmic Protein
EUJ18413.1	Membrane	CytoplasmicMembrane	Inner-membrane Protein
EUJ18414.1	Membrane	Unknown	Cytoplasmic Protein
EUJ18421.1	Cytoplasmic	Cytoplasmic	Cytoplasmic Protein
EUJ18039.1	Cytoplasmic	CytoplasmicMembrane	Extracellular Protein
EUJ18467.1	Extracellular/Membrane/Cytoplasmic	Unknown	Cytoplasmic Protein
EUJ18461.1	Membrane	Cytoplasmic	Inner-membrane Protein
EUJ18040.1	Membrane	CytoplasmicMembrane	Inner-membrane Protein
EUJ18043.1	Cytoplasmic	CytoplasmicMembrane	Cytoplasmic Protein
EUJ18045.1	Cytoplasmic	Unknown	Cytoplasmic Protein
EUJ18049.1	Extracellular	CytoplasmicMembrane	Inner-membrane Protein
EUJ18050.1	Membrane	CytoplasmicMembrane	Inner-membrane Protein
EUJ18066.1	Cytoplasmic	Cytoplasmic	Cytoplasmic Protein
EUJ18064.1	Extracellular	Unknown	Extracellular Protein
EUJ18058.1	Membrane	CytoplasmicMembrane	Inner-membrane Protein
EUJ18067.1	Cytoplasmic	Cytoplasmic	Cytoplasmic Protein
EUJ18068.1	Extracellular/Membrane/Cytoplasmic	Unknown	Cytoplasmic Protein
EUJ18069.1	CellWall	Cellwall	Periplasmic Protein
EUJ18070.1	Cytoplasmic	Cytoplasmic	Cytoplasmic Protein
EUJ18071.1	Cytoplasmic	Cytoplasmic	Cytoplasmic Protein
EUJ18072.1	Cytoplasmic	Cytoplasmic	Cytoplasmic Protein
EUJ18075.1	Cytoplasmic	CytoplasmicMembrane	Inner-membrane Protein
EUJ18077.1	Cytoplasmic	Cytoplasmic	Cytoplasmic Protein
EUJ18079.1	Membrane	CytoplasmicMembrane	Inner-membrane Protein
EUJ18080.1	Membrane	CytoplasmicMembrane	Inner-membrane Protein
EUJ18085.1	Membrane	CytoplasmicMembrane	Inner-membrane Protein
EUJ18089.1	Membrane	CytoplasmicMembrane	Inner-membrane Protein
EUJ18090.1	Membrane	CytoplasmicMembrane	Inner-membrane Protein
EUJ18101.1	Cytoplasmic	Cytoplasmic	Cytoplasmic Protein
EUJ18107.1	Membrane	CytoplasmicMembrane	Inner-membrane Protein
EUJ18110.1	Cytoplasmic/Membrane	Cytoplasmic	Cytoplasmic Protein
EUJ18154.1	Cytoplasmic	Cytoplasmic	Cytoplasmic Protein
EUJ18150.1	Membrane	CytoplasmicMembrane	Inner-membrane Protein
EUJ18133.1	Cytoplasmic/Membrane	Cytoplasmic	Cytoplasmic Protein
EUJ18131.1	Membrane	CytoplasmicMembrane	Inner-membrane Protein
EUJ18129.1	Membrane	CytoplasmicMembrane	Inner-membrane Protein
EUJ18120.1	Extracellular/Membrane	CytoplasmicMembrane	Periplasmic Protein
EUJ18114.1	Membrane	CytoplasmicMembrane	Inner-membrane Protein
EUJ18155.1	Cytoplasmic	Cytoplasmic	Cytoplasmic Protein
EUJ18159.1	Membrane/Extracellular/Cytoplasmic	Unknown	Cytoplasmic Protein
EUJ18176.1	Cytoplasmic	Unknown	Cytoplasmic Protein
EUJ18190.1	Membrane	CytoplasmicMembrane	Inner-membrane Protein
EUJ18200.1	Membrane	CytoplasmicMembrane	Inner-membrane Protein
EUJ18203.1	Membrane	CytoplasmicMembrane	Inner-membrane Protein
EUJ18204.1	Extracellular/Cytoplasmic/Membrane	Unknown	Cytoplasmic Protein
EUJ18205.1	Cytoplasmic	CytoplasmicMembrane	Cytoplasmic Protein
EUJ17538.1	Cytoplasmic	Cytoplasmic	Cytoplasmic Protein
EUJ17529.1	Membrane/Extracellular	CytoplasmicMembrane	Periplasmic Protein
EUJ18220.1	Cytoplasmic/Extracellular	Unknown	Extracellular Protein
EUJ18218.1	Cytoplasmic	Unknown	Periplasmic Protein
EUJ18213.1	Cytoplasmic	Cytoplasmic	Cytoplasmic Protein
EUJ18212.1	Membrane/Cytoplasmic	CytoplasmicMembrane	Cytoplasmic Protein
EUJ18210.1	Cytoplasmic	CytoplasmicMembrane	Cytoplasmic Protein
EUJ18208.1	Membrane	CytoplasmicMembrane	Inner-membrane Protein
EUJ18207.1	Membrane	CytoplasmicMembrane	Inner-membrane Protein
EUJ17557.1	Cytoplasmic	CytoplasmicMembrane	Cytoplasmic Protein
EUJ17582.1	Membrane	Unknown	Inner-membrane Protein
EUJ17587.1	Membrane	CytoplasmicMembrane	Inner-membrane Protein
EUJ17594.1	Cytoplasmic	Cytoplasmic	Cytoplasmic Protein
EUJ17598.1	Extracellular	Extracellular	Extracellular Protein
EUJ17603.1	Cytoplasmic	Cytoplasmic	Periplasmic Protein
EUJ17612.1	Membrane	CytoplasmicMembrane	Cytoplasmic Protein
EUJ17621.1	Extracellular	Unknown	Cytoplasmic Protein
EUJ17622.1	Membrane	CytoplasmicMembrane	Inner-membrane Protein
EUJ17626.1	Extracellular	Unknown	Extracellular Protein
EUJ17631.1	Membrane	CytoplasmicMembrane	Periplasmic Protein
EUJ17632.1	Cytoplasmic	Cytoplasmic	Cytoplasmic Protein
EUJ17652.1	Membrane	Unknown	Periplasmic Protein
EUJ17653.1	Cytoplasmic	CytoplasmicMembrane	Cytoplasmic Protein
EUJ17655.1	Cytoplasmic\Membrane	Unknown	Cytoplasmic Protein
EUJ17662.1	Cytoplasmic	Cytoplasmic	Cytoplasmic Protein
EUJ17668.1	Membrane	CytoplasmicMembrane	Cytoplasmic Protein
EUJ17673.1	Membrane	CytoplasmicMembrane	Inner-membrane Protein
EUJ17674.1	Extracellular\Membrane	Unknown	Cytoplasmic Protein
EUJ17676.1	Cytoplasmic	Cytoplasmic	Cytoplasmic Protein
EUJ17678.1	Cytoplasmic	Cytoplasmic	Cytoplasmic Protein
EUJ17686.1	Membrane	CytoplasmicMembrane	Inner-membrane Protein
EUJ17688.1	Membrane	CytoplasmicMembrane	Inner-membrane Protein
EUJ17696.1	Cytoplasmic	Cytoplasmic	Cytoplasmic Protein
EUJ17700.1	Cytoplasmic	Cytoplasmic	Cytoplasmic Protein
EUJ17702.1	Extracellular	Unknown	Cytoplasmic Protein
EUJ17704.1	Cytoplasmic\Membrane	Unknown	Cytoplasmic Protein
EUJ17705.1	Membrane\Cytoplasmic	Unknown	Cytoplasmic Protein
EUJ17706.1	Cytoplasmic	Cytoplasmic	Cytoplasmic Protein
EUJ17708.1	Cytoplasmic	Cytoplasmic	Cytoplasmic Protein
EUJ17709.1	Cytoplasmic	Cytoplasmic	Cytoplasmic Protein
EUJ17710.1	Membrane\Cytoplasmic	Cytoplasmic	Inner-membrane Protein
EUJ17715.1	Membrane	CytoplasmicMembrane	Inner-membrane Protein
EUJ17716.1	Cytoplasmic	Cytoplasmic	Extracellular Protein
EUJ17744.1	Membrane	CytoplasmicMembrane	Inner-membrane Protein
EUJ17750.1	Extracellular	CytoplasmicMembrane	Periplasmic Protein
EUJ17764.1	Extracellular\Membrane	Extracellular	Cytoplasmic Protein
EUJ17784.1	Cytoplasmic	Unknown	Cytoplasmic Protein
EUJ17798.1	Membrane	CytoplasmicMembrane	Inner-membrane Protein
EUJ17803.1	Membrane	Unknown	Cytoplasmic Protein
EUJ17809.1	Membrane	CytoplasmicMembrane	Inner-membrane Protein
EUJ17810.1	Membrane	CytoplasmicMembrane	Inner-membrane Protein
EUJ17821.1	Cytoplasmic	Cytoplasmic	Cytoplasmic Protein
EUJ17823.1	Membrane	CytoplasmicMembrane	Cytoplasmic Protein
EUJ17832.1	Membrane	CytoplasmicMembrane	Inner-membrane Protein
EUJ17836.1	Cytoplasmic	Unknown	Cytoplasmic Protein
EUJ17840.1	Membrane	CytoplasmicMembrane	Inner-membrane Protein
EUJ17841.1	Membrane	CytoplasmicMembrane	Inner-membrane Protein
EUJ17844.1	Cytoplasmic	Cytoplasmic	Cytoplasmic Protein
EUJ17849.1	Cytoplasmic	Unknown	Cytoplasmic Protein
EUJ17356.1	Cytoplasmic	Cytoplasmic	Cytoplasmic Protein
EUJ17358.1	Cytoplasmic	Cytoplasmic	Cytoplasmic Protein
EUJ17360.1	Cytoplasmic	Cytoplasmic	Cytoplasmic Protein
EUJ17364.1	Cytoplasmic	Unknown	Cytoplasmic Protein
EUJ17371.1	Cytoplasmic	Cytoplasmic	Cytoplasmic Protein
EUJ17373.1	Membrane	CytoplasmicMembrane	Inner-membrane Protein
EUJ17375.1	Membrane\Extracellular	Extracellular	Extracellular Protein
EUJ17379.1	Cytoplasmic	Cytoplasmic	Cytoplasmic Protein
EUJ17381.1	Membrane	CytoplasmicMembrane	Inner-membrane Protein
EUJ17382.1	Cytoplasmic	Unknown	Cytoplasmic Protein
EUJ17384.1	Membrane	CytoplasmicMembrane	Inner-membrane Protein
EUJ17392.1	Membrane	CytoplasmicMembrane	Cytoplasmic Protein
EUJ17396.1	Membrane\Extracellular	CytoplasmicMembrane	Inner-membrane Protein
EUJ17399.1	Cytoplasmic	Unknown	Extracellular Protein
EUJ17403.1	Membrane	CytoplasmicMembrane	Inner-membrane Protein
EUJ17404.1	Membrane	CytoplasmicMembrane	Cytoplasmic Protein
EUJ17405.1	Cytoplasmic	CytoplasmicMembrane	Inner-membrane Protein
EUJ17412.1	Membrane\Extracellular	CytoplasmicMembrane	Inner-membrane Protein
EUJ17421.1	Membrane	Unknown	Periplasmic Protein
EUJ17425.1	Membrane	CytoplasmicMembrane	Inner-membrane Protein
EUJ17442.1	Membrane	CytoplasmicMembrane	Inner-membrane Protein
EUJ17451.1	Cytoplasmic	Cytoplasmic	Cytoplasmic Protein
EUJ17457.1	Cytoplasmic	Unknown	Cytoplasmic Protein
EUJ17458.1	Cytoplasmic	Cytoplasmic	Cytoplasmic Protein
EUJ17459.1	Membrane	CytoplasmicMembrane	Inner-membrane Protein
EUJ17460.1	Cytoplasmic	Cytoplasmic	Cytoplasmic Protein
EUJ17462.1	Membrane	CytoplasmicMembrane	Inner-membrane Protein
EUJ17470.1	Cytoplasmic	Cytoplasmic	Cytoplasmic Protein
EUJ17471.1	Cytoplasmic	Cytoplasmic	Cytoplasmic Protein
EUJ17472.1	Cytoplasmic	Cytoplasmic	Cytoplasmic Protein
EUJ17483.1	Cytoplasmic\Extracellular	Cytoplasmic	Cytoplasmic Protein
EUJ17485.1	Membrane	Unknown	Extracellular Protein
EUJ17494.1	Cytoplasmic	Cytoplasmic	Cytoplasmic Protein
EUJ17496.1	Extracellular	Unknown	Periplasmic Protein
EUJ17497.1	Cytoplasmic\Membrane	Unknown	Cytoplasmic Protein
EUJ17498.1	Cytoplasmic	Unknown	Cytoplasmic Protein
EUJ17211.1	Membrane	Cytoplasmic	Cytoplasmic Protein
EUJ17219.1	Cytoplasmic	Cytoplasmic	Cytoplasmic Protein
EUJ17229.1	Membrane	CytoplasmicMembrane	Inner-membrane Protein
EUJ17232.1	Cytoplasmic	Cytoplasmic	Cytoplasmic Protein
EUJ17243.1	Cytoplasmic	Cytoplasmic	Cytoplasmic Protein
EUJ17274.1	Cytoplasmic	Cytoplasmic	Cytoplasmic Protein
EUJ17280.1	Membrane	CytoplasmicMembrane	Inner-membrane Protein
EUJ17282.1	Cytoplasmic	Cytoplasmic	Cytoplasmic Protein
EUJ17292.1	Cytoplasmic	Cytoplasmic	Cytoplasmic Protein
EUJ17300.1	Cytoplasmic	CytoplasmicMembrane	Cytoplasmic Protein
EUJ17301.1	Extracellular\Membrane	Unknown	Cytoplasmic Protein
EUJ17302.1	Membrane	CytoplasmicMembrane	Inner-membrane Protein
EUJ17303.1	Extracellular	CytoplasmicMembrane	Inner-membrane Protein
EUJ17304.1	Cytoplasmic	Unknown	Outer Membrane Protein
EUJ17306.1	Membrane	Unknown	Cytoplasmic Protein
EUJ17042.1	Cytoplasmic	Cytoplasmic	Cytoplasmic Protein
EUJ17044.1	Membrane	CytoplasmicMembrane	Inner-membrane Protein
EUJ17045.1	Cytoplasmic	Cytoplasmic	Inner-membrane Protein
EUJ17046.1	Cytoplasmic	Unknown	Cytoplasmic Protein
EUJ16943.1	Cytoplasmic	Cytoplasmic	Extracellular Protein
EUJ16946.1	Extracellular	Unknown	Cytoplasmic Protein
EUJ16948.1	Cytoplasmic	Cytoplasmic	Cytoplasmic Protein
EUJ16949.1	Cytoplasmic	Cytoplasmic	Cytoplasmic Protein
EUJ16950.1	Extracellular\Membrane	Unknown	Extracellular Protein
EUJ16952.1	Membrane\Cytoplasmic	CytoplasmicMembrane	Extracellular Protein
EUJ16957.1	Membrane\Extracellular	Unknown	Periplasmic Protein
EUJ16961.1	Membrane	CytoplasmicMembrane	Inner-membrane Protein
EUJ16964.1	Cytoplasmic	Cytoplasmic	Cytoplasmic Protein
EUJ16965.1	Membrane	CytoplasmicMembrane	Inner-membrane Protein
EUJ16966.1	Membrane	CytoplasmicMembrane	Inner-membrane Protein
EUJ16967.1	Membrane	CytoplasmicMembrane	Inner-membrane Protein
EUJ16977.1	Membrane\Extracellular	Unknown	Periplasmic Protein
EUJ16980.1	Cytoplasmic	Cytoplasmic	Cytoplasmic Protein
EUJ17000.1	Extracellular\Cytoplasmic\Membrane	Unknown	Extracellular Protein
EUJ17001.1	Cytoplasmic	Cytoplasmic	Extracellular Protein
EUJ16861.1	Cytoplasmic\Membrane\Extracellular	Cellwall	Cytoplasmic Protein
EUJ16869.1	Extracellular\Cytoplasmic	Cellwall	Periplasmic Protein
EUJ16874.1	Membrane	CytoplasmicMembrane	Cytoplasmic Protein
EUJ16896.1	Cytoplasmic\Extracellular	Unknown	Extracellular Protein
EUJ16898.1	Extracellular\CellWall	Cellwall	Extracellular Protein
EUJ16899.1	Cytoplasmic	CytoplasmicMembrane	Cytoplasmic Protein
EUJ16910.1	Membrane	CytoplasmicMembrane	Inner-membrane Protein
EUJ16916.1	Membrane	CytoplasmicMembrane	Inner-membrane Protein
EUJ16918.1	Cytoplasmic	Cytoplasmic	Cytoplasmic Protein
EUJ16919.1	Cytoplasmic\Extracellular	Unknown	Extracellular Protein
EUJ16920.1	Cytoplasmic	Cytoplasmic	Cytoplasmic Protein
EUJ16921.1	Membrane	CytoplasmicMembrane	Inner-membrane Protein
EUJ16710.1	Cytoplasmic	Unknown	Cytoplasmic Protein
EUJ16711.1	Extracellular	Unknown	Extracellular Protein
EUJ16725.1	Extracellular	Unknown	Cytoplasmic Protein
EUJ16728.1	Membrane\Extracellular	CytoplasmicMembrane	Inner-membrane Protein
EUJ16731.1	Cytoplasmic	Cytoplasmic	Periplasmic Protein
EUJ16739.1	Cytoplasmic	Unknown	Cytoplasmic Protein
EUJ16740.1	Extracellular	Unknown	Extracellular Protein
EUJ16687.1	Cytoplasmic	Cytoplasmic	Cytoplasmic Protein
EUJ16632.1	Membrane	Unknown	Periplasmic Protein
EUJ16640.1	Membrane	Unknown	Periplasmic Protein
EUJ16641.1	Cytoplasmic	Unknown	Cytoplasmic Protein
EUJ16646.1	Extracellular	CytoplasmicMembrane	Periplasmic Protein
EUJ16652.1	Cytoplasmic	Unknown	Cytoplasmic Protein
EUJ16659.1	Membrane	CytoplasmicMembrane	Inner-membrane Protein
EUJ16660.1	Cytoplasmic	Cytoplasmic	Cytoplasmic Protein
EUJ16662.1	Cytoplasmic	Cytoplasmic	Cytoplasmic Protein
EUJ16589.1	Cytoplasmic\Extracellular	Unknown	Inner-membrane Protein
EUJ16590.1	Membrane	CytoplasmicMembrane	Inner-membrane Protein
EUJ16591.1	Membrane	CytoplasmicMembrane	Extracellular Protein
EUJ16593.1	Membrane\Extracellular	CytoplasmicMembrane	Inner-membrane Protein
EUJ16594.1	Membrane	CytoplasmicMembrane	Inner-membrane Protein
EUJ16600.1	Membrane	CytoplasmicMembrane	Inner-membrane Protein
EUJ16602.1	Cytoplasmic	Unknown	Cytoplasmic Protein
EUJ16603.1	Extracellular	Extracellular	Periplasmic Protein
EUJ16604.1	Membrane	CytoplasmicMembrane	Cytoplasmic Protein
EUJ16606.1	Cytoplasmic	Unknown	Cytoplasmic Protein
EUJ16607.1	Cytoplasmic	CytoplasmicMembrane	Cytoplasmic Protein
EUJ16608.1	Extracellular\Cytoplasmic	Unknown	Cytoplasmic Protein
EUJ16609.1	Membrane	CytoplasmicMembrane	Inner-membrane Protein
EUJ16610.1	Extracellular	CytoplasmicMembrane	Cytoplasmic Protein
EUJ16615.1	Cytoplasmic	Unknown	Cytoplasmic Protein
EUJ16619.1	Cytoplasmic\Extracellular\Membrane	Unknown	Cytoplasmic Protein
EUJ16621.1	Extracellular	Cytoplasmic	Extracellular Protein
EUJ16554.1	Cytoplasmic	Unknown	Cytoplasmic Protein
EUJ16556.1	Cytoplasmic	Cytoplasmic	Cytoplasmic Protein
EUJ16558.1	Cytoplasmic\Extracellular	Unknown	Cytoplasmic Protein
EUJ16562.1	Cytoplasmic\Extracellular	Cytoplasmic	Periplasmic Protein
EUJ16545.1	Extracellular	Unknown	Periplasmic Protein
EUJ16508.1	Extracellular	Unknown	Outer Membrane Protein
EUJ16512.1	Membrane	CytoplasmicMembrane	Inner-membrane Protein
EUJ16513.1	Membrane	CytoplasmicMembrane	Inner-membrane Protein
EUJ16514.1	Cytoplasmic	Cytoplasmic	Cytoplasmic Protein
EUJ16517.1	Cytoplasmic	Unknown	Cytoplasmic Protein
EUJ16518.1	Cytoplasmic\Extracellular	Unknown	Cytoplasmic Protein
EUJ16520.1	Cytoplasmic	Unknown	Cytoplasmic Protein
EUJ16502.1	Cytoplasmic	Unknown	Extracellular Protein
