# Supplementary material for: Functional and Structure Prediction of Hypothetical Proteins From Listeria aquatica FSL S10‐1188: Bioinformatics Approaches
Source: Biomed Res Int. 2025 Dec 28;2025:1235637. doi: 10.1155/bmri/1235637 (PMC12745843; doi:10.1155/bmri/1235637)
Supplement: Supplementary file 3 — Supporting Information 3 Data S3: Functional domain annotation using the NCBI Conserved Domain Search (CD‐Search), InterProScan5, Pfam 37.1, HMMER, and MOTIF. [file BMRI-2025-1235637-s003.xlsx]

## Sheet: Sheet1
Proteins	NCBI CD-Search	Pfam 34.0	InterProScan5	MOTIF search tool	HMMER
EUJ21756.1	NYN domain-containing protein	NYN/PIN ribonuclease, YacP-like (IPR010298)	NYN/PIN ribonuclease, YacP-like (IPR010298)	NYN_YacP	YacP-like NYN domain
EUJ21764.1	None predicted	None predicted	None predicted	None predicted	ABC transporter permease
EUJ21765.1	None predicted	None predicted	None predicted	None predicted	ABC transporter permease
EUJ21766.1	None predicted	None predicted	None predicted	None predicted	ABC transporter permease
EUJ21791.1	DUF1304 family protein	Protein of unknown function DUF1304 (IPR00973	Protein of unknown function DUF1304 (IPR00973	None predicted	Protein of unknown function (DUF1304)
EUJ21793.1	DUF805 domain-containing protein	Protein of unknown function DUF805 (IPR008523)	Protein of unknown function DUF805 (IPR008523)	None predicted	Membrane protein
EUJ21795.1	GNAT family N-acetyltransferase	None predicted	None predicted	None predicted	Acetyltransferase (GNAT) family
EUJ21808.1	carbon-nitrogen family hydrolase	None predicted	None predicted	None predicted	Carbon-nitrogen hydrolase
EUJ21817.1	YycI super family	None predicted	None predicted	None predicted	YycI super family
EUJ21822.1	DUF4091 domain-containing protein	None predicted	None predicted	None predicted	DUF4091 domain-containing protein
EUJ21831.1	DUF1905 domain-containing protein	Protein of unknown function DUF1905 (IPR015018)	Protein of unknown function DUF1905 (IPR015018)	None predicted	DUF1905 domain-containing protein
EUJ21845.1	DUF1622 domain-containing protein	Protein of unknown function DUF1622 (IPR012427)	Protein of unknown function DUF1622 (IPR012427)	None predicted	DUF1622 domain-containing protein
EUJ21846.1	universal stress protein	Universal stress protein A family (IPR006015)	Universal stress protein A family (IPR006015)	Universal stress protein family	universal stress protein
EUJ21854.1	DUF2075 domain-containing protein	None predicted	None predicted	None predicted	DUF2075 domain-containing protein
EUJ21870.1	amidohydrolase	YtcJ like (IPR033932), Metal-dependent hydrolase (IPR032466)	YtcJ like (IPR033932), Metal-dependent hydrolase (IPR032466)	PF07969, Amidohydrolase family	amidohydrolase
EUJ21892.1	carbohydrate kinase, Winged helix-turn-helix DNA-binding	None predicted	None predicted	None predicted	carbohydrate kinase, Winged helix-turn-helix DNA-binding
EUJ21893.1	pseudouridine-5'-phosphate glycosidase	Pseudouridine-5'-phosphate glycosidase (IPR007342)	Pseudouridine-5'-phosphate glycosidase (IPR007342)	PsuG, Pseudouridine-5'-phosphate glycosidase	pseudouridine-5'-phosphate glycosidase
EUJ21894.1	DUF523 domain-containing protein	2-thiouracil desulfurase (IPR007553)	2-thiouracil desulfurase (IPR007553)	None predicted	DUF523 domain-containing protein
EUJ21358.1	CBS domain-containing protein	Diverse Function CBS-Domain-Containing Protein (IPR051257), Cyclic-di-AMP-binding protein CbpB (IPR048125)	Diverse Function CBS-Domain-Containing Protein (IPR051257), Cyclic-di-AMP-binding protein CbpB (IPR048125)	None predicted	CBS domain-containing protein
EUJ21286.1	HD domain-containing protein	None predicted	None predicted	None predicted	HD domain-containing protein
EUJ21330.1	DAK2 domain-containing protein	DegV domain-containing (IPR050270),Protein YloV-like (IPR019986)	DegV domain-containing (IPR050270),Protein YloV-like (IPR019986)	None predicted	DAK2 domain-containing protein
EUJ21302.1	CdiI_Ecoli_Nm-like	None predicted	None predicted	None predicted	Ribonuclease toxin immunity protein CdiI
EUJ21333.1	None predicted	None predicted	None predicted	None predicted	DUF4064 domain-containing protein
EUJ21345.1	Uncharacterized stationary-phase protein YicC	Endoribonuclease YicC/YloC-like (IPR005229)	Endoribonuclease YicC/YloC-like (IPR005229)	None predicted	Uncharacterized stationary-phase protein YicC
EUJ21368.1	Uncharacterized stationary-phase protein YicC	None predicted	None predicted	None predicted	Uncharacterized stationary-phase protein YicC
EUJ21388.1	MarR family winged helix-turn-helix transcriptional regulator	None predicted	None predicted	None predicted	MarR family winged helix-turn-helix transcriptional regulator
EUJ21395.1	DUF423 domain-containing protein	Protein of unknown function DUF423 (IPR006696)	Protein of unknown function DUF423 (IPR006696)	None predicted	DUF423 domain-containing protein
EUJ21415.1	None predicted	None predicted	None predicted	None predicted	No matches found
EUJ21403.1	None predicted	Protein of unknown function DUF420 (IPR007352)	Protein of unknown function DUF420 (IPR007352)	None predicted	Uncharacterized protein
EUJ21401.1	Cof-type HAD-IIB family hydrolase	HAD-superfamily hydrolase, subfamily IIB (IPR006379	HAD-superfamily hydrolase, subfamily IIB (IPR006379	PF08282, haloacid dehalogenase-like hydrolase	haloacid dehalogenase-like hydrolase
EUJ21419.1	None predicted	None predicted	None predicted	None predicted	No matches found
EUJ21422.1	None predicted	None predicted	None predicted	None predicted	No matches found
EUJ21448.1	None predicted	None predicted	None predicted	None predicted	No matches found
EUJ21438.1	GNAT family N-acetyltransferase	Ribosomal-protein N-acetyltransferase (IPR051908)	Ribosomal-protein N-acetyltransferase (IPR051908)	PF13302, Acetyltransferase (GNAT) domain	Acetyltransferase (GNAT) domain
EUJ21436.1	MFS super family	Major facilitator superfamily (IPR011701),Major Facilitator Superfamily Sodium/Anion Cotransporter	Major facilitator superfamily (IPR011701),Major Facilitator Superfamily Sodium/Anion Cotransporter	Major Facilitator Superfamily	Major Facilitator Superfamily
EUJ21427.1	FAD:protein FMN transferase	Flavin transferase ApbE (IPR024932)	Flavin transferase ApbE (IPR024932)	PF02424, ApbE family	ApbE family
EUJ21424.1	APC family permease	Amino acid/polyamine transporter I (IPR002293), APC Superfamily Potassium Transporter (IPR053153)	Amino acid/polyamine transporter I (IPR002293), APC Superfamily Potassium Transporter (IPR053153)	None predicted	APC family permease
EUJ21463.1	AI-2E family transporter	Transmembrane protein TqsA-like (IPR002549)	Transmembrane protein TqsA-like (IPR002549)	PF01594, AI-2E family transporter	AI-2E family transporter
EUJ21467.1	YdbC family protein	PC4-like (IPR017154)	PC4-like (IPR017154)	None predicted	No matches found
EUJ21468.1	threonine/serine exporter family protein	ThrE Dicarboxylate/Amino Acid Exporter (IPR050539)	ThrE Dicarboxylate/Amino Acid Exporter (IPR050539)	PF06738, Putative threonine/serine exporter	Putative threonine/serine exporter
EUJ21469.1	threonine/serine exporter family protein	ThrE Dicarboxylate/Amino Acid Exporter (IPR050539)	ThrE Dicarboxylate/Amino Acid Exporter (IPR050539)	PF12821, Threonine/Serine exporter, ThrE	Threonine/Serine exporter, ThrE
EUJ21515.1	None predicted	None predicted	None predicted	None predicted	No matches found
EUJ21516.1	None predicted	None predicted	None predicted	None predicted	No matches found
EUJ21517.1	None predicted	None predicted	None predicted	None predicted	No matches found
EUJ21524.1	None predicted	None predicted	None predicted	None predicted	Uncharacterized protein
EUJ21531.1	None predicted	None predicted	None predicted	None predicted	No matches found
EUJ21533.1	None predicted	None predicted	None predicted	None predicted	No matches found
EUJ21534.1	None predicted	None predicted	None predicted	None predicted	No matches found
EUJ21551.1	None predicted	None predicted	None predicted	None predicted	No matches found
EUJ21562.1	Cas9_REC super family, HNHc super family	CRISPR-associated endonuclease Cas9 (IPR028629)	CRISPR-associated endonuclease Cas9 (IPR028629)	REC lobe of CRISPR-associated endonuclease Cas9	REC lobe of CRISPR-associated endonuclease Cas9
EUJ21564.1	None predicted	None predicted	None predicted	None predicted	No matches found
EUJ21568.1	None predicted	None predicted	None predicted	None predicted	No matches found
EUJ21577.1	DUF2975 domain-containing protein	Protein of unknown function DUF2975 (IPR021354)	Protein of unknown function DUF2975 (IPR021354)	None predicted	Protein of unknown function (DUF2975)
EUJ21582.1	YceI family protein	None predicted	None predicted	None predicted	YceI-like domain
EUJ21597.1	YjiL,Activator of 2-hydroxyglutaryl-CoA dehydratase (HSP70-class ATPase domain)	Dehydratase Activator and Reductase Protein (IPR051805)	Dehydratase Activator and Reductase Protein (IPR051805)	BadF/BadG/BcrA/BcrD ATPase family	BadF/BadG/BcrA/BcrD ATPase family
EUJ21600.1	LevR super family	None predicted	None predicted	None predicted	LevR super family
EUJ21611.1	flavin reductase family protein	None predicted	None predicted	None predicted	flavin reductase family protein
EUJ21612.1	alpha/beta hydrolase	None predicted	None predicted	None predicted	alpha/beta hydrolase
EUJ21614.1	VOC family protein	Extradiol ring-cleavage dioxygenase (IPR052537)	Extradiol ring-cleavage dioxygenase (IPR052537)	None predicted	VOC family protein
EUJ21615.1	iron-sulfur cluster biosynthesis family protein	None predicted	None predicted	None predicted	iron-sulfur cluster biosynthesis family protein
EUJ21622.1	None predicted	None predicted	None predicted	None predicted	No matches found
EUJ21632.1	None predicted	None predicted	None predicted	None predicted	No matches found
EUJ20932.1	Uncharacterized Fe-S cluster protein YjdI [Function unknown	None predicted	None predicted	None predicted	Uncharacterized Fe-S cluster protein YjdI [Function unknown
EUJ20936.1	NA37 super family	None predicted	None predicted	None predicted	NA37 super family
EUJ20950.1	DUF3899 domain-containing protein	None predicted	None predicted	None predicted	DUF3899 domain-containing protein
EUJ20955.1	Protein of unknown function (DUF2929)	Protein of unknown function DUF2929 (IPR021324)	Protein of unknown function DUF2929 (IPR021324)	None predicted	Protein of unknown function DUF2929
EUJ20957.1	ClpA/ClpB family ATP-dependent Clp protease ATP-binding subunit	ClpA/B family (IPR001270),Chaperonin ClpB (IPR017730)	ClpA/B family (IPR001270),Chaperonin ClpB (IPR017730)	AAA domain (Cdc48 subfamily)	Clp amino terminal domain, pathogenicity island component
EUJ20958.1	BI-1-like_bacterial	Bax inhibitor 1-related (IPR006214)	Bax inhibitor 1-related (IPR006214)	PF01027, Inhibitor of apoptosis-promoting Bax1	No matches found
EUJ20971.1	XcbB_CpsF_sero superfamily	None predicted	None predicted	None predicted	No matches found
EUJ20972.1	None predicted	None predicted	None predicted	None predicted	No matches found
EUJ20973.1	None predicted	None predicted	None predicted	None predicted	No matches found
EUJ20984.1	HinT	Histidine triad (HIT) protein (IPR001310),HINT family (IPR039384)	Histidine triad (HIT) protein (IPR001310),HINT family (IPR039384)	PF01230, HIT domain	Scavenger mRNA decapping enzyme C-term binding
EUJ20988.1	PhnB_like	None predicted	None predicted	None predicted	3-demethylubiquinone-9 3-methyltransferase
EUJ20990.1	PRK05474	Xylose isomerase (IPR001998), Xylose isomerase, bacterial-type (IPR013452)	Xylose isomerase (IPR001998), Xylose isomerase, bacterial-type (IPR013452)	None predicted	Xylose isomerase
EUJ20992.1	YhaN	None predicted	None predicted	None predicted	Uncharacterized protein YhaN AAA domain-containing protein
EUJ20993.1	YhaN	None predicted	None predicted	None predicted	Uncharacterized protein YhaN AAA domain-containing protein
EUJ20996.1	C_GCAxxG_C_C superfamily	None predicted	None predicted	None predicted	Uncharacterized protein
EUJ21000.1	NosY	ABC-2 type transporter permease protein NosY/YtrC-like	ABC-2 type transporter permease protein NosY/YtrC-like	None predicted	ABC transporter permease
EUJ21002.1	PaaD	None predicted	None predicted	None predicted	Phospholipase_D-nuclease N-terminal
EUJ21009.1	YkaA	UPF0111 domain-containing protein (IPR052912),Putative phosphate transport regulator (IPR018445)	UPF0111 domain-containing protein (IPR052912),Putative phosphate transport regulator (IPR018445)
EUJ21018.1	None predicted	None predicted	None predicted	None predicted	No matches found
EUJ21019.1	None predicted	None predicted	None predicted	None predicted	No matches found
EUJ21027.1	None predicted	Iron-Sulfur Protein Maturation MIP18 (IPR052339)	Iron-Sulfur Protein Maturation MIP18 (IPR052339)	None predicted	Iron-sulfur cluster assembly protein
EUJ21028.1	None predicted	FrsA esterase (IPR050261)	FrsA esterase (IPR050261)	None predicted	Peptidase S9 prolyl oligopeptidase catalytic domain-containing protein
EUJ21029.1	None predicted	HAD-superfamily hydrolase, subfamily IIB (IPR006379),Cof family (IPR000150)	HAD-superfamily hydrolase, subfamily IIB (IPR006379),Cof family (IPR000150)	None predicted	HAD-superfamily hydrolase
EUJ21030.1	None predicted	Protein of unknown function UPF0344 (IPR010899)	Protein of unknown function UPF0344 (IPR010899)	None predicted	Protein of unknown function UPF0344
EUJ21041.1	None predicted	None predicted	None predicted	None predicted	No matches found
EUJ21052.1	None predicted	Multi antimicrobial extrusion protein (IPR002528),Multidrug resistance protein MdtK-like (IPR048279)	Multi antimicrobial extrusion protein (IPR002528),Multidrug resistance protein MdtK-like (IPR048279)		MATE efflux family protein
EUJ21053.1	None predicted	Protein of unknown function DUF4870 (IPR019109)	Protein of unknown function DUF4870 (IPR019109)	None predicted	Protein of unknown function DUF4870
EUJ21054.1	None predicted	None predicted	None predicted	None predicted	No matches found
EUJ20567.1	None predicted	Putative inner membrane exporter, YdcZ (IPR006750)	Putative inner membrane exporter, YdcZ (IPR006750)	None predicted	Putative inner membrane exporter, YdcZ
EUJ20568.1	DMT_YdcZ	Putative inner membrane exporter, YdcZ (IPR006750)	Putative inner membrane exporter, YdcZ (IPR006750)	None predicted	Uncharacterized protein conserved in bacteria
EUJ20570.1	USP-like	Universal stress protein A family (IPR006015)	Universal stress protein A family (IPR006015)	PF00582, Universal stress protein family	No matches found
EUJ20576.1	None predicted	None predicted	None predicted	None predicted	No matches found
EUJ20578.1	DUF1149 superfamily	Protein of unknown function DUF1149 (IPR009530)	Protein of unknown function DUF1149 (IPR009530)	None predicted	Protein of unknown function DUF1149
EUJ20597.1	None predicted	None predicted	None predicted	None predicted	No matches found
EUJ20599.1	None predicted	None predicted	None predicted	None predicted	No matches found
EUJ20602.1	SIR2 superfamily	None predicted	None predicted	None predicted	SIR2-like domain-containing protein
EUJ20606.1	Flavin_Reduct superfamily	Flavoredoxin (IPR052174)	Flavoredoxin (IPR052174)	None predicted	Flavoredoxin
EUJ19975.1	CCDC47 superfamily	Uncharacterised conserved protein UCP021328 (IPR016787)	Uncharacterised conserved protein UCP021328 (IPR016787)	None predicted	Uncharacterised conserved protein UCP021328
EUJ20010.1	LbH_XAT	Transferase hexapeptide repeat (IPR050179)	Transferase hexapeptide repeat (IPR050179)	None predicted	Transferase hexapeptide repeat
EUJ20013.1	None predicted	Transcriptional regulator TACO1-like (IPR002876)	Transcriptional regulator TACO1-like (IPR002876)	None predicted	Transcriptional regulator TACO1-like
EUJ20020.1	None predicted	MepB-like (IPR011235)	MepB-like (IPR011235)	None predicted	MepB protein
EUJ19485.1	YlaI	Protein of unknown function DUF2197	Protein of unknown function DUF2197 (IPR019241)	None predicted	Protein of unknown function DUF2197
EUJ19487.1	TypA	None predicted	None predicted	None predicted	Large ribosomal subunit assembly factor BipA
EUJ19490.1	YktB	Protein of unknown function UPF0637 (IPR009403)	Protein of unknown function UPF0637 (IPR009403)	None predicted	Protein of unknown function UPF0637
EUJ19492.1	None predicted	None predicted	None predicted	None predicted	No matches found
EUJ19509.1	None predicted	None predicted	None predicted	None predicted	No matches found
EUJ19537.1	rluA_subfam	RluA Pseudouridine Synthase (IPR050188), Pseudouridine synthase, RluC/RluD (IPR006225)	RluA Pseudouridine Synthase (IPR050188), Pseudouridine synthase, RluC/RluD (IPR006225)	RNA pseudouridylate synthase	S4 domain
EUJ19544.1	TauE	4-Toluene sulfonate uptake permease/Inactive protease-like,domain-containing protein (IPR051598)	4-Toluene sulfonate uptake permease/Inactive protease-like,domain-containing protein (IPR051598)	Sulfite exporter TauE/SafE	Sulfite exporter TauE/SafE
EUJ19549.1	Trns_repr_metal	Metal-sensitive transcriptional repressor (IPR003735)	Metal-sensitive transcriptional repressor (IPR003735)	PF02583, Metal-sensitive transcriptional repressor	Metal-sensitive transcriptional repressor
EUJ19560.1	None predicted	None predicted	None predicted	None predicted	No matches found
EUJ19565.1	None predicted	None predicted	None predicted	None predicted	No matches found
EUJ19605.1	biotin operon repressor	Biotin--acetyl-CoA-carboxylase ligase (IPR004408)	Biotin--acetyl-CoA-carboxylase ligase (IPR004408)	PF03099, Biotin/lipoate A/B protein ligase family	HTH domain
EUJ19608.1	nucleotide pyrophosphohydrolase	NTP pyrophosphohydrolase MazG-related, YpjD/YvdC (IPR047046),NTP pyrophosphohydrolase MazG-related, YpjD (IPR012359)	NTP pyrophosphohydrolase MazG-related, YpjD/YvdC (IPR047046),NTP pyrophosphohydrolase MazG-related, YpjD (IPR012359)	MazG nucleotide pyrophosphohydrolase domain	Uncharacterized protein
EUJ19609.1	None predicted	Uncharacterised membrane protein YitT (IPR003740),UPF0750 membrane-associated protein (IPR051461)	Uncharacterised membrane protein YitT (IPR003740),UPF0750 membrane-associated protein (IPR051461)		Uncharacterised membrane protein YitT
EUJ19619.1	zinc metallopeptidase	Putative neutral zinc metallopeptidase (IPR007395)	Putative neutral zinc metallopeptidase (IPR007395)	PF04298, Putative neutral zinc metallopeptidase	Putative neutral zinc metallopeptidase
EUJ19620.1	DUF1405 domain-containing protein	Protein of unknown function DUF1405 (IPR009845)	Protein of unknown function DUF1405 (IPR009845)	None predicted	Protein of unknown function DUF1405
EUJ19660.1	Riboflavin transporter FmnP	ECF transporter, substrate-specific component (IPR024529),ECF transporter, Riboflavin transporter RibU (IPR025720)	ECF transporter, substrate-specific component (IPR024529),ECF transporter, Riboflavin transporter RibU (IPR025720)	PF12822, ECF transporter, substrate-specific component	ECF transporter, substrate-specific component
EUJ19681.1	None predicted	None predicted	None predicted	None predicted	No matches found
EUJ19695.1	Cytochrome b6 maturation protein CCB3/Ycf19 and related maturases	CCB3/YggT (IPR003425)	CCB3/YggT (IPR003425)	PF02325, YGGT family	Cell division protein
EUJ19707.1	Protein of unknown function (DUF3397	Protein of unknown function DUF3397 (IPR024515)	Protein of unknown function DUF3397 (IPR024515)	None predicted	Protein of unknown function (DUF3397
EUJ19697.1	YggS family pyridoxal phosphate enzyme	Pyridoxal phosphate homeostasis protein (IPR011078)	Pyridoxal phosphate homeostasis protein (IPR011078)	PF01168, Alanine racemase, N-terminal domain	Alanine racemase, N-terminal domain
EUJ19716.1	RsmD family RNA methyltransferase	RNA methyltransferase, RsmD (IPR004398)	RNA methyltransferase, RsmD (IPR004398)	PF03602, Conserved hypothetical protein 95	Conserved hypothetical protein 95
	None predicted	Uncharacterised conserved protein UCP033725 (IPR017020)	Uncharacterised conserved protein UCP033725 (IPR017020)	None predicted	Uncharacterised conserved protein UCP033725
EUJ19734.1	YdiK family protein	Protein of unknown function DUF4305 (IPR025426)	Protein of unknown function DUF4305 (IPR025426)	None predicted	Protein of unknown function DUF4305 (IPR025426)
EUJ19746.1	MnaT	Bacterial Acetyltransferase (IPR050832),Acetyltransferase, GNAT, predicted (IPR017255)	Bacterial Acetyltransferase (IPR050832),Acetyltransferase, GNAT, predicted (IPR017255)	None predicted	Uncharacterised conserved protein UCP033725
EUJ19749.1	PfoR superfamily	None predicted	None predicted	None predicted	PfoR superfamily
EUJ19750.1	RIFIN superfamily	None predicted	None predicted	None predicted	RIFIN superfamily
EUJ19763.1	PRK07683 superfamily	Beta-methylarginine biosynthesis bifunctional aminotransferase, Aspartate/prephenate aminotransferase-like (IPR050596)	Beta-methylarginine biosynthesis bifunctional aminotransferase, Aspartate/prephenate aminotransferase-like (IPR050596)	None predicted	Beta-methylarginine biosynthesis bifunctional aminotransferase
EUJ19771.1	YkvS	Protein of unknown function DUF2187 (IPR018690)	Protein of unknown function DUF2187 (IPR018690)	None predicted	Protein of unknown function DUF2187 (IPR018690)
EUJ19776.1	None predicted	None predicted	None predicted	None predicted	No matches found
EUJ19777.1	None predicted	None predicted	None predicted	None predicted	No matches found
EUJ19781.1	acyltransferase family protein	Nodulation factor acetyltransferase (IPR052734)	Nodulation factor acetyltransferase (IPR052734)	PF01757, Acyltransferase domain	Acyltransferase
EUJ19784.1	TrkH family potassium uptake protein	Cation transporter (IPR003445)	Cation transporter (IPR003445)	None predicted	ATP synthase
EUJ19787.1	DUF475 superfamily	Integral membrane protein TerC (IPR005496)	Integral membrane protein TerC (IPR005496)	None predicted	Integral membrane protein, YkoY family
EUJ19799.1	RlhA., Peptidase_U32_C	Peptidase U32 (IPR001539),RNA and ubiquinone modification enzymes (IPR051454)	Peptidase U32 (IPR001539),RNA and ubiquinone modification enzymes (IPR051454)	PF01136, Peptidase family U32	Peptidase, U32 family
EUJ19808.1	None predicted	None predicted	None predicted	None predicted	No matches found
EUJ19817.1	AI-2E family transporter	Transmembrane protein TqsA-like (IPR002549)	Transmembrane protein TqsA-like (IPR002549)	None predicted	AI-2E family transporter
EUJ19820.1	MFS_NIMT_CynX_like	Major Facilitator Superfamily Cyanate Porter (IPR052524),Major facilitator superfamily (IPR011701)	Major Facilitator Superfamily Cyanate Porter (IPR052524),Major facilitator superfamily (IPR011701)	None predicted	MFS_NIMT_CynX_like
EUJ19821.1	DUF3006	Protein of unknown function DUF3006 (IPR021377)	Protein of unknown function DUF3006 (IPR021377)	None predicted	Protein of unknown function DUF3006
EUJ19822.1	YneR	Pyruvate dehydrogenase inhibitor-like (IPR008326)	Pyruvate dehydrogenase inhibitor-like (IPR008326)	PF01521, Iron-sulphur cluster biosynthesis	Iron-sulphur cluster biosynthesis
EUJ19862.1	Predicted PurR-regulated permease PerM [General function prediction only]	Transmembrane protein TqsA-like (IPR002549)	Transmembrane protein TqsA-like (IPR002549)	PF01594, AI-2E family transporter	Membrane protein
EUJ19867.1	FtsW	Probable peptidoglycan glycosyltransferase FtsW/RodA (IPR001182)	Probable peptidoglycan glycosyltransferase FtsW/RodA (IPR001182)	PF01098, Cell cycle protein	Cell cycle protein
EUJ19333.1	DUF2179 domain-containing protein	Protein of unknown function UPF0316 (IPR022930)	Protein of unknown function UPF0316 (IPR022930)	None predicted	DUF2179 domain-containing protein
EUJ19348.1	UPF0182 superfamily	None predicted	None predicted	None predicted	DUF5668 domain-containing protein
EUJ19355.1	YfcE	Phosphoesterase MJ0912 (IPR011152)	Phosphoesterase MJ0912 (IPR011152)	PF12850, Calcineurin-like phosphoesterase superfamily domain	Metallophosphoesterase
EUJ19365.1	LolD	None predicted	None predicted	None predicted	No matches found
EUJ19371.1	None predicted	None predicted	None predicted	None predicted	No matches found
EUJ19375.1	GNAT family N-acetyltransferase	None predicted	None predicted	None predicted	GNAT family N-acetyltransferase
EUJ19384.1	uncharacterized DUF871 domain-containing protein	6-phospho-N-acetylmuramidase (IPR008589)	6-phospho-N-acetylmuramidase (IPR008589)	None predicted	uncharacterized DUF871 domain-containing protein
EUJ19388.1	MFS_MdtH_MDR_like	Major Facilitator Superfamily (MFS) Transporters (IPR050171),Major facilitator superfamily (IPR011701)	Major Facilitator Superfamily (MFS) Transporters (IPR050171),Major facilitator superfamily (IPR011701)	PF07690, Major Facilitator Superfamily	MFS_MdtH_MDR_like
EUJ19395.1	YihY/virulence factor BrkB family protein	Virulence factor BrkB (IPR017039)	Virulence factor BrkB (IPR017039)	PF03631, Virulence factor BrkB	YihY/virulence factor BrkB family protein
EUJ19397.1	23S rRNA (uracil-5-)-methyltransferase RumA	(Uracil-5)-methyltransferase family (IPR010280)	(Uracil-5)-methyltransferase family (IPR010280)	PF01938, TRAM domain	23S rRNA (uracil-5-)-methyltransferase RumA
EUJ19404.1	VanZ family protein is an integral membrane protein	Teicoplanin resistance-associated protein (IPR053150)	Teicoplanin resistance-associated protein (IPR053150)	None predicted	VanZ family protein is an integral membrane protein
EUJ19405.1	bifunc_MprF super family	Phosphatidylglycerol lysyltransferase (IPR051211)	Phosphatidylglycerol lysyltransferase (IPR051211)	None predicted	bifunc_MprF super family
EUJ19416.1	uncharacterized DUF402 domain-containing protein	Nucleoside triphosphate/diphosphate phosphatase-like,Nucleoside triphosphate/diphosphate phosphatase (IPR016882)	Nucleoside triphosphate/diphosphate phosphatase-like,Nucleoside triphosphate/diphosphate phosphatase (IPR016882)
EUJ19419.1	ArAE_1 domain-containing protein	Aromatic acid exporter family member 1 (IPR010343)	Aromatic acid exporter family member 1 (IPR010343)	Aromatic acid exporter family member 1	Aromatic acid exporter family member 1
EUJ19421.1	Rossmann-fold NAD(P)-binding domain-containing protein	None predicted	None predicted	None predicted	Rossmann-fold NAD(P)-binding domain-containing protein
EUJ19422.1	Rossmann-fold NAD(P)-binding domain-containing protein	None predicted	None predicted	None predicted	Rossmann-fold NAD(P)-binding domain-containing protein
EUJ18935.1	None predicted	None predicted	None predicted	None predicted	No matches found
EUJ18937.1	None predicted	None predicted	None predicted	None predicted	No matches found
EUJ18943.1	Imm48 superfamily	Immunity protein 48 (IPR029075)	Immunity protein 48 (IPR029075)	PF15574, Immunity protein 48	Imm48 superfamily
EUJ18949.1	YeaO	YeaO-like (IPR052552)	YeaO-like (IPR052552)	PF22752, Inactive DUF488-N3 subclade	MarR family transcriptional regulator
EUJ18953.1	NUDIX_NadM_like	None predicted	None predicted	None predicted	NUDIX domain
EUJ18968.1	None predicted	None predicted	None predicted	None predicted	No matches found
EUJ18990.1	None predicted	None predicted	None predicted	None predicted	No matches found
EUJ19002.1	YeiH	Uncharacterised protein family UPF0324, prokaryote (IPR018383)	Uncharacterised protein family UPF0324, prokaryote (IPR018383)	None predicted	Uncharacterised protein family UPF0324, prokaryote
EUJ19001.1	Uncharacterized membrane protein YoaT	Protein of unknown function DUF817 (IPR008535)	Protein of unknown function DUF817 (IPR008535)	None predicted	Uncharacterized membrane protein YoaT
EUJ19016.1	NT_Pol-beta-like superfamily	Guanosine-3',5'-bis(diphosphate) 3'-pyrophosphohydrolase (IPR052194)	Guanosine-3',5'-bis(diphosphate) 3'-pyrophosphohydrolase (IPR052194)	None predicted	HD domain
EUJ19040.1	Multidrug transporter EmrE and related cation transporters	Small drug/metabolite transporter protein family (IPR000390),Small multidrug resistance protein (IPR045324)	Small drug/metabolite transporter protein family (IPR000390),Small multidrug resistance protein (IPR045324)	PF06197, Protein of unknown function (DUF998)	Multidrug transporter EmrE and related cation transporters
EUJ19051.1	QueT	Protein of unknown function DUF981 (IPR009324)	Protein of unknown function DUF981 (IPR009324)	None predicted	Protein of unknown function DUF981
EUJ19050.1	methyltransferase family protein	Probable O-methyltransferase UstE-like (IPR010721)	Probable O-methyltransferase UstE-like (IPR010721)	PF06966, Protein of unknown function (DUF1295)	Protein of unknown function (DUF1295)
EUJ19061.1	ECF-type transporter of queuosine precursor, membrane (S) component	Queuosine precursor transporter QueT (IPR010387)	Queuosine precursor transporter QueT (IPR010387)	PF06177, QueT transporter	QueT transporter
EUJ19083.1	Tex family protein	Small ribosomal subunit protein bS1-like (IPR050437)	Small ribosomal subunit protein bS1-like (IPR050437)	PF16921, Tex protein YqgF-like domain	Tex protein YqgF-like domain
EUJ19084.1	SprT family zinc-dependent metalloprotease	Uncharacterised protein family SprT-like (IPR023524)	Uncharacterised protein family SprT-like (IPR023524)	None predicted	Uncharacterised protein family SprT-like
EUJ19088.1	NfeD family protein	None predicted	None predicted	None predicted	NfeD-like C-terminal, partner-binding domain
EUJ18616.1	bifunctional riboflavin kinase/FMN adenylyltransferase	Riboflavin kinase (IPR023468),Riboflavin kinase, bacterial (IPR002606)	Riboflavin kinase (IPR023468),Riboflavin kinase, bacterial (IPR002606)	PF06574, FAD synthetase	FAD synthetase
EUJ18623.1	Ylxr homologs; group of conserved hypothetical bacterial proteins of unknown function	YlxR (IPR037465)	YlxR (IPR037465)	PF04296, Protein of unknown function (DUF448)	Protein of unknown function (DUF448)
EUJ18648.1	DNA polymerase/3'-5' exonuclease PolX	DNA polymerase family X (IPR022312)	DNA polymerase family X (IPR022312)	PF14716, Helix-hairpin-helix domain	Helix-hairpin-helix domain
EUJ18647.1	DNA polymerase/3'-5' exonuclease PolX	Probable phosphatase PHP (IPR050243)	Probable phosphatase PHP (IPR050243)	PF14791, DNA polymerase beta thumb	DNA polymerase beta thumb
EUJ18661.1	None predicted	None predicted	None predicted	None predicted	No matches found
EUJ18669.1	NAD(P)-dependent oxidoreductase	Polyketide Oxidoreductase-like (IPR051606)	Polyketide Oxidoreductase-like (IPR051606)	PF05368, NmrA-like family	NAD(P)H-binding
EUJ18676.1	Cyclopropanoid cyclopropyl hydrolase, GyrI-like domain	GyrI-like cyclopropanoid cyclopropyl hydrolase Lin2189-like (IPR008319)	GyrI-like cyclopropanoid cyclopropyl hydrolase Lin2189-like (IPR008319)	PF06445, GyrI-like small molecule binding domain	GyrI-like small molecule binding domain
EUJ18680.1	None predicted	None predicted	None predicted	None predicted	No matches found
EUJ18681.1	threonine/serine exporter family protein	ThrE Dicarboxylate/Amino Acid Exporter (IPR050539)	ThrE Dicarboxylate/Amino Acid Exporter (IPR050539)	None predicted	Putative threonine/serine exporter
EUJ18682.1	Domain of unknown function (DU1801)	Uncharacterised protein YdeI, bacterial (IPR016786)	Uncharacterised protein YdeI, bacterial (IPR016786)	None predicted	Uncharacterised protein YdeI, bacterial
EUJ18685.1	None predicted	None predicted	None predicted	None predicted	No matches found
EUJ18686.1	nucleobase-cation-symport-1 (NCS1) transporter CobB-like	Purine-cytosine permease (IPR001248),Cytosine permease (IPR030191)	Purine-cytosine permease (IPR001248),Cytosine permease (IPR030191)	None predicted	Purine-cytosine permease
EUJ18709.1	Uncharacterized conserved protein YlaN, UPF0358 family [Function unknown];	Uncharacterised protein family UPF0358 (IPR009983)	Uncharacterised protein family UPF0358 (IPR009983)	None predicted	Uncharacterized conserved protein YlaN, UPF0358 family
EUJ18400.1	uncharacterized DUF2871 domain-containing protein	Protein of unknown function DUF2871 (IPR021299)	Protein of unknown function DUF2871 (IPR021299)	None predicted	Protein of unknown function DUF2871
EUJ18413.1	COG4769 family protein	Heptaprenyl diphosphate synthase component I (IPR010898),Predicted heptaprenyl diphosphate synthase, component I (IPR014535)	Heptaprenyl diphosphate synthase component I (IPR010898),Predicted heptaprenyl diphosphate synthase, component I (IPR014535)
EUJ18690.1	Predicted TIM-barrel enzyme [Function unknown];	Tobamovirus Resistance UPF0261 (IPR051353)	Tobamovirus Resistance UPF0261 (IPR051353)	None predicted	Predicted TIM-barrel enzyme
EUJ18694.1	putative quinol monooxygenas	None predicted	None predicted	None predicted	No matches found
EUJ18398.1	class I SAM-dependent methyltransferase	None predicted	None predicted	None predicted	No matches found
EUJ18040.1	Acid phosphatase family membrane protein YuiD	Protein of unknown function DUF212 (IPR003832)	Protein of unknown function DUF212 (IPR003832)	None predicted	Protein of unknown function DUF212
EUJ18050.1	None predicted	None predicted	None predicted	None predicted	No matches found
EUJ18066.1	cyclic nucleotide-binding domain-containing protein	None predicted	None predicted	None predicted	cyclic nucleotide-binding domain-containing protein
EUJ18058.1	None predicted	None predicted	None predicted	None predicted	No matches found
EUJ18067.1	phosphoacceptor receiver (REC) domain of response regulators (RRs)	None predicted	None predicted	None predicted	phosphoacceptor receiver, domain of response regulators
EUJ18070.1	YuzB family protein is a DUF1450 domain-containing protein	Protein of unknown function DUF1450 (IPR009910)	Protein of unknown function DUF1450 (IPR009910)	None predicted	Protein of unknown function DUF1450
EUJ18071.1	Disulfide oxidoreductase YuzD	Protein of unknown function DUF1462 (IPR009190)	Protein of unknown function DUF1462 (IPR009190)	None predicted	Protein of unknown function DUF1462
EUJ18072.1	NifU-like domain; This is an alignment of the carboxy-terminal domai	None predicted	None predicted	None predicted	NifU-like domain
EUJ18077.1	Uncharacterized conserved protein YutD, DUF1027 family	YutD-like (IPR009370)	YutD-like (IPR009370)	None predicted	Uncharacterized conserved protein YutD, DUF1027 family
EUJ18079.1	Sulfite exporter TauE/SafE/YfcA and related permeases	Transmembrane protein TauE-like (IPR002781),4-Toluene Sulfonate Uptake Permease (IPR052017)	Transmembrane protein TauE-like (IPR002781),4-Toluene Sulfonate Uptake Permease (IPR052017)	PF01925, Sulfite exporter TauE/SafE	Sulfite exporter TauE/SafE
EUJ18080.1	Uncharacterized membrane protein	Protein of unknown function DUF1634 (IPR012861)	Protein of unknown function DUF1634 (IPR012861)	None predicted	Protein of unknown function DUF1634
EUJ18085.1	Divalent metal cation (Fe/Co/Zn/Cd) efflux pump	Cation efflux protein (IPR002524), Proton-coupled zinc antiporter SLC30A9 (IPR040177)	Cation efflux protein (IPR002524), Proton-coupled zinc antiporter SLC30A9 (IPR040177)	None predicted	Divalent metal cation (Fe/Co/Zn/Cd) efflux pump
EUJ18089.1	Dolichyl-phosphate-mannose-protein mannosyltransferase	Lipid A-modifying glycosyltransferase 83 (IPR050297)	Lipid A-modifying glycosyltransferase 83 (IPR050297)	None predicted	Dolichyl-phosphate-mannose-protein mannosyltransferase
EUJ18090.1	None predicted	None predicted	None predicted	None predicted	No matches found
EUJ18101.1	None predicted	None predicted	None predicted	None predicted	No matches found
EUJ18107.1	histidine decarboxylase (HDC) gene cluster protein	Histidine decarboxylase HDC-like (IPR049576)	Histidine decarboxylase HDC-like (IPR049576)	PF09574, Protein of unknown function (Duf2374)	histidine decarboxylase (HDC) gene cluster protein
EUJ18154.1	Ribosome-associated translation inhibitor RaiA,Sigma 54 modulation/S30EA ribosomal protein C terminus	Ribosome hibernation promoting factor/RaiA (IPR003489)	Ribosome hibernation promoting factor/RaiA (IPR003489)	PF02482, Sigma 54 modulation protein	Sigma 54 modulation protein / S30EA ribosomal protein
EUJ18150.1	Uncharacterized membrane-anchored protein YitT,	UPF0750 membrane-associated protein (IPR051461),Uncharacterised membrane protein YitT (IPR003740)	UPF0750 membrane-associated protein (IPR051461),Uncharacterised membrane protein YitT (IPR003740)	None predicted	Uncharacterized membrane-anchored protein YitT,
EUJ18131.1	None predicted	None predicted	None predicted	None predicted	No matches found
EUJ18129.1	General stress protein CsbA (function unknown	Protein of unknown function DUF2198 (IPR019242)	Protein of unknown function DUF2198 (IPR019242)	None predicted	Protein of unknown function DUF2198
EUJ18114.1	None predicted	None predicted	None predicted	None predicted	No matches found
EUJ18155.1	None predicted	None predicted	None predicted	None predicted	No matches found
EUJ18190.1	Predicted membrane flippase AglD2/YbhN, UPF0104 family	Lysylphosphatidylglycerol synthetase/glycosyltransferase AglD (IPR022791)	Lysylphosphatidylglycerol synthetase/glycosyltransferase AglD (IPR022791)	None predicted	Lysylphosphatidylglycerol synthase TM region
EUJ18200.1	Uncharacterized homologs of Site-2 protease (S2P)	Zinc-dependent_metallopeptidase_M50B (IPR052348)	Zinc-dependent_metallopeptidase_M50B (IPR052348)	None predicted	Uncharacterized homologs of Site-2 protease (S2P)
EUJ18203.1	None predicted	None predicted	None predicted	None predicted	No matches found
EUJ17538.1	Uncharacterized conserved protein YqgQ	YqgQ-like (IPR009256)	YqgQ-like (IPR009256)	None predicted	Uncharacterized conserved protein YqgQ
EUJ18213.1	HAD family hydrolase (haloacid dehalogenase-like hydrolase)	HAD-superfamily hydrolase, subfamily IIB (IPR006379),Cof family (IPR000150)	HAD-superfamily hydrolase, subfamily IIB (IPR006379),Cof family (IPR000150)	PF05116, Sucrose-6F-phosphate phosphohydrolase	HAD family hydrolase (haloacid dehalogenase-like hydrolase)
EUJ18208.1	Bacterial immunity/signal transduction membrane protein SdpI	None predicted	None predicted	None predicted	Bacterial immunity
EUJ18207.1	None predicted	59 amino acids	59 amino acids	None predicted	59 amino acids
EUJ18421.1	Protein of unknown function (DUF1266)	Protein of unknown function DUF1266 (IPR009677)	Protein of unknown function DUF1266 (IPR009677)	None predicted	Protein of unknown function DUF1266
EUJ17557.1	Uncharacterized conserved protein YloU,	Alkaline shock protein Asp23 (IPR005531)	Alkaline shock protein Asp23 (IPR005531)	None predicted	Alkaline shock protein Asp23
EUJ17594.1	Predicted Zn-dependent peptidase, M16 family	Mitochondrial Processing Peptidase/Ubiquinol-cytochrome c Reductase Complex (IPR050361)	Mitochondrial Processing Peptidase/Ubiquinol-cytochrome c Reductase Complex (IPR050361)	None predicted	Mitochondrial Processing Peptidase/Ubiquinol-cytochrome c Reductase Complex
EUJ17598.1	Domain of unknown function (DUF4115)	Bacterial Cytoskeleton RodZ (IPR050400)	Bacterial Cytoskeleton RodZ (IPR050400)	None predicted	Bacterial Cytoskeleton RodZ
EUJ17632.1	Tetratricopeptide (TPR) repeat	Photosystem I assembly protein Ycf3 (IPR050498)	Photosystem I assembly protein Ycf3 (IPR050498)	None predicted	Photosystem I assembly protein Ycf3
EUJ17653.1	5'-methylthioadenosine/adenosylhomocysteine nucleosidase	MTA/SAH nucleosidase (IPR010049)	MTA/SAH nucleosidase (IPR010049)	PF01048, Phosphorylase superfamily	5'-methylthioadenosine/S-adenosylhomocysteine nucleosidase
EUJ17662.1	Ribosomal silencing factor RsfS	Protein Iojap/ribosomal silencing factor RsfS (IPR004394)	Protein Iojap/ribosomal silencing factor RsfS (IPR004394)	PF02410, Ribosomal silencing factor during starvation	Protein Iojap/ribosomal silencing factor RsfS
EUJ17676.1	DNA repair exonuclease SbcCD nuclease subunit	DNA Repair and Maintenance Complex Component (IPR050535),Nuclease SbcCD subunit D (IPR004593)	DNA Repair and Maintenance Complex Component (IPR050535),Nuclease SbcCD subunit D (IPR004593)	PF00149, Calcineurin-like phosphoesterase	Type 5 capsule protein repressor C-terminal domain
EUJ17678.1	AmiB activator	None predicted	None predicted	None predicted	No matches found
EUJ17696.1	Thiamine kinase or a related kinase	Cell Cycle Regulator and Phase Variation Mediator (IPR052077)	Cell Cycle Regulator and Phase Variation Mediator (IPR052077)	None predicted	Ecdysteroid kinase-like family
EUJ17700.1	metal-sensitive transcriptional regulator	Metal-sensitive transcriptional repressor (IPR003735)	Metal-sensitive transcriptional repressor (IPR003735)	PF18172, LepB GAP domain N-terminal subdomain	Metal-sensitive transcriptional repressor
EUJ17706.1	SEFIR domain; This family comprises IL17 receptors	YtoQ family protein (IPR019884)	YtoQ family protein (IPR019884)	None predicted	YtoQ family protein
EUJ17708.1	hypothetical protein; Provisional	Protein of unknown unction DUF1444 (IPR010838)	Protein of unknown unction DUF1444 (IPR010838)	None predicted	Protein of unknown unction DUF1444
EUJ17709.1	tRNA-binding-domain-containing prokaryotic phenylalanly tRNA synthetase (PheRS)	None predicted	None predicted	None predicted	tRNA-binding-domain-containing prokaryotic phenylalanly tRNA synthetase (PheRS)
EUJ17821.1	MmcQ/YjbR family DNA-binding protein	Uncharacterised protein YjbR (IPR007351)	Uncharacterised protein YjbR (IPR007351)	None predicted	Uncharacterised protein YjbR
EUJ17844.1	PII-like insert in the uncharacterized protein YqfO	DUF34/NIF3 (IPR002678),DUF34/NIF3, bacteria (IPR017221)	DUF34/NIF3 (IPR002678),DUF34/NIF3, bacteria (IPR017221)	None predicted	PII-like insert in the uncharacterized protein YqfO
EUJ17356.1	16S rRNA C1402 (ribose-2'-O) methylase RsmI	rRNA small subunit methyltransferase I (IPR008189)	rRNA small subunit methyltransferase I (IPR008189)	PF00590, Tetrapyrrole (Corrin/Porphyrin) Methylases	Tetrapyrrole (Corrin/Porphyrin) Methylases
EUJ17358.1	tRNA1(Val) A37 N6-methylase TrmN6	tRNA (adenine-N(6)-)-methyltransferase (IPR050210)	tRNA (adenine-N(6)-)-methyltransferase (IPR050210)	PF05175, Methyltransferase small domain	Methyltransferase small domain
EUJ17360.1	PSP1 domain-containing protein	PSP1-like (IPR047767)	PSP1-like (IPR047767)	PF04468, PSP1 C-terminal conserved region	PSP1 C-terminal conserved region
EUJ17371.1	Rad3-related DNA helicase DinG	Helicase superfamily 1/2, DinG/Rad3-like (IPR045028)	Helicase superfamily 1/2, DinG/Rad3-like (IPR045028)	PF12705, PD-(D/E)XK nuclease superfamily	DEAD/DEAH box helicase
EUJ17379.1	cAMP-binding domain of CRP or a regulatory subunit of cAMP-dependent protein kinases	None predicted	None predicted	None predicted	cAMP-binding domain of CRP or a regulatory subunit of cAMP-dependent protein kinases
EUJ17451.1	Uncharacterized conserved protein, DUF871 domain	6-phospho-N-acetylmuramidase (IPR008589)	6-phospho-N-acetylmuramidase (IPR008589)	None predicted	Uncharacterized conserved protein, DUF871 domain
EUJ17458.1	Protein of unknown function (DUF1048)	Uncharacterised conserved protein UCP029876 (IPR008316)	Uncharacterised conserved protein UCP029876 (IPR008316)	None predicted	Protein of unknown function (DUF1048)
EUJ17460.1	Glycerate kinase [Carbohydrate transport and metabolism	Glycerate kinase (IPR004381)	Glycerate kinase (IPR004381)	PF02595, Glycerate kinase family	Glycerate kinase [Carbohydrate transport and metabolism
EUJ17470.1	Putative D-3-Phosphoglycerate Dehydrogenases	None predicted	None predicted	None predicted	Putative D-3-Phosphoglycerate Dehydrogenases
EUJ17471.1	Protein of unknown function (DUF1015)	Uncharacterised conserved protein UCP033563 (IPR008323)	Uncharacterised conserved protein UCP033563 (IPR008323)	None predicted	Protein of unknown function (DUF1015)
EUJ17472.1	Uncharacterized conserved protein, DUF1015 family	Uncharacterised conserved protein UCP033563 (IPR008323)	Uncharacterised conserved protein UCP033563 (IPR008323)	None predicted	Uncharacterized conserved protein, DUF1015 family
EUJ17494.1	Spore maturation protein CgeB	None predicted	None predicted	None predicted	Spore maturation protein CgeB
EUJ17219.1	Uncharacterized conserved protein YqeY	Uncharacterised protein YqeY/Aim41 (IPR019004)	Uncharacterised protein YqeY/Aim41 (IPR019004)	None predicted	Uncharacterized conserved protein YqeY
EUJ17232.1	Sirohydrochlorin ferrochelatase [Coenzyme transport and metabolism]	Sirohydrochlorin Cobaltochelatase/CbiX (IPR050963)	Sirohydrochlorin Cobaltochelatase/CbiX (IPR050963)	PF01903, CbiX	Sirohydrochlorin ferrochelatase [Coenzyme transport and metabolism]
EUJ17243.1	Cystathionine beta-lyase family protein involved in aluminum resistance	Putative methionine gamma-lyase (IPR009651)	Putative methionine gamma-lyase (IPR009651)	PF01053, Cys/Met metabolism PLP-dependent enzyme	Methionine gamma-lyase
EUJ17274.1	None predicted	None predicted	None predicted	None predicted	No matches found
EUJ17282.1	None predicted	None predicted	None predicted	None predicted	No matches found
EUJ17292.1	KDGP aldolase; DgaF is part of the dga operon	2-dehydro-3-deoxy-phosphogluconate aldolase (IPR010763)	2-dehydro-3-deoxy-phosphogluconate aldolase (IPR010763)	PF07071, KDGP aldolase	KDGP aldolase
EUJ17042.1	Protein of unknown function (DUF2584);	Protein of unknown function DUF2584 (IPR019699)	Protein of unknown function DUF2584 (IPR019699)	None predicted	Protein of unknown function DUF2584
EUJ16948.1	type VII secretion protein EssB	Type VII secretion system EssB (IPR018778)	Type VII secretion system EssB (IPR018778)	PF14674, FANCI solenoid 1 cap	WXG100 protein secretion system (Wss), protein YukC
EUJ16949.1	ESX protein secretion system component Yuk	YukD-like (IPR024962),EsaB (IPR014921)	YukD-like (IPR024962),EsaB (IPR014921)	PF00240, Ubiquitin family	Uncharacterized ubiquitin-like protein yukD
EUJ16964.1	Family of unknown function (DUF6625)	Protein of unknown function DUF6625 (IPR046733)	Protein of unknown function DUF6625 (IPR046733)	None predicted	Protein of unknown function DUF6625
EUJ16980.1	None predicted	None predicted	None predicted	None predicted	No matches found
EUJ16918.1	Protein N-acetyltransferase, RimJ/RimL family	N-acetyltransferase (IPR051531)	N-acetyltransferase (IPR051531)	PF13302, Acetyltransferase (GNAT) domain	Protein N-acetyltransferase, RimJ/RimL family
EUJ16920.1	None predicted	None predicted	None predicted	None predicted	No matches found
EUJ16687.1	3'->5' ssDNA/RNA exonuclease TatD	3'-5' ssDNA/RNA exonuclease TatD-like (IPR001130)	3'-5' ssDNA/RNA exonuclease TatD-like (IPR001130)	None predicted	TatD related DNase
EUJ16660.1	Ribosomal 50S subunit-recycling heat shock protein	RQC P-site tRNA stabilizing factor (IPR025490)	RQC P-site tRNA stabilizing factor (IPR025490)	PF01479, S4 domain	S4 domain
EUJ16662.1	RNA-binding protein S1	Small ribosomal subunit protein bS1-like (IPR050437)	Small ribosomal subunit protein bS1-like (IPR050437)	None predicted	RNA-binding protein S1
EUJ16556.1	None predicted	None predicted	None predicted	None predicted	Outer membrane protein TolC
EUJ16514.1	None predicted	None predicted	None predicted	None predicted	No matches found
